# Supplementary material for: Insights from the comparison of genomic variants from two influenza B viruses grown in the presence of human antibodies in cell culture
Source: PLoS One. 2020 Sep 14;15(9):e0239015. doi: 10.1371/journal.pone.0239015 (PMC7489522; doi:10.1371/journal.pone.0239015)
Supplement: S1 File — The excel file contains the aligned variant sites for the ORF of the PB2 segment for two parental influenza B viruses and the six escape viruses generated for each. A second tab shows the spread of the variants along the ORF. (XLSX) [file pone.0239015.s001.xlsx]

## Sheet: PB2
Number of passages					1			3			4			4			1			3			4			Number of passages					1			3			3			4			3			4			4
Sera used					none			M74			M5			F9			F16			M56			M9			Sera used					none			M74			M56			F09			F16			M50			M09
Sample name					CO			COm74			COm5			COf9			COf16			COm56			COm9			Sample name					PK			PKm74			PKm56			PKf09			PKf16			PKm50			PKm09
Profiling id					prof_524761_mut			prof_524762_mut			prof_524764_mut			prof_524767_mut			prof_524766_mut			prof_524763_mut			prof_524765_mut			Profiling id					prof_525691_mut			prof_525692_mut			prof_525693_mut			prof_525697_mut			prof_525696_mut			prof_525694_mut			prof_525695_mut
	Pos	Ref	AA Ref	AA Pos	Mut	AF	AA Sub	Mut	AF	AA Sub	Mut	AF	AA Sub	Mut	AF	AA Sub	Mut	AF	AA Sub	Mut	AF	AA Sub	Mut	AF	AA Sub		Pos	Ref	AA Ref	AA Pos	SNP	AF	AA Sub	SNP	AF	AA Sub	SNP	AF	AA Sub	SNP	AF	AA Sub	SNP	AF	AA Sub	SNP	AF	AA Sub	SNP
Segment PB2						0																				Segment 2, PB2
	15	A			-	0.08		-	0.07		-	0.21		-	0.32			0		-	0.17		-	0.12
	16	T			-	0.09		-	0.07		-	0.21		-	0.33			0		-	0.17		-	0.12			7	T				0			0		-	0.13		-	0.08			0			0
	17	T			-	0.08		-	0.07		-	0.21		-	0.32			0		-	0.17		-	0.12			8	T				0			0		-	0.12		-	0.08			0			0
	18	A	5			0		G	0.40		G	0.08			0			0			0		G	0.12			9	G				0		A	0.16		A	0.72		A	0.84		A	0.9		A	0.24		A
	21	C	4			0		T	0.37		T	0.08			0			0			0		T	0.11			12	T				0		C	0.15		C	0.81		C	0.89		C	0.88		C	0.23		C
	24	G	5			0		A	0.42		A	0.10		A	0.05			0			0		A	0.13			15	A				0		G	0.13		G	0.73		G	0.25		G	0.83		G	0.13		G
	39	A	10			0		G	0.39		G	0.09			0			0			0		G	0.13			30	G				0		A	0.17		A	0.84		A	0.90		A	0.89		A	0.24		A
	46	C	13			0		T	0.39		T	0.09			0			0			0		T	0.13			37	T				0		C	0.17		C	0.85		C	0.90		C	0.88		C	0.24		C
	60	G	17			0		A	0.40		A	0.10			0			0			0		A	0.13			51	A				0		G	0.18		G	0.85		G	0.90		G	0.89		G	0.24		G
						0			0			0			0			0			0			0			62	T				0			0			0			0			0		C	0.10
	72	T	21			0		A	0.39		A	0.09			0			0			0		A	0.13			63	A				0		T	0.18		T	0.86		T	0.90		T	0.89		T	0.25		T
	73	T	22			0		C	0.38		C	0.08			0			0			0		C	0.12			64	C				0		T	0.18		T	0.86		T	0.90		T	0.89		T	0.26		T
	78	G	23			0		A	0.40		A	0.09			0			0			0		A	0.13			69	A				0		G	0.17		G	0.86		G	0.90		G	0.88		G	0.25		G
	93	C	28			0		T	0.41		T	0.08			0			0			0		T	0.13			84	T				0		C	0.18		C	0.86		C	0.90		C	0.88		C	0.26		C
	95	A				0			0			0			0		-	0.06			0			0								0			0			0			0			0			0
	96	A				0			0			0			0		-	0.06			0			0								0			0			0			0			0			0
	97	T				0			0			0			0		-	0.06			0			0								0			0			0			0			0			0
	98	A				0			0			0			0		-	0.06			0			0								0			0			0			0			0			0
	99	T				0			0			0			0		-	0.06			0			0								0			0			0			0			0			0
	100	A				0			0			0			0		-	0.06			0			0								0			0			0			0			0			0
	102	C				0			0			0			0		-	0.06			0			0								0			0			0			0			0			0
	116	T				0			0			0			0			0			0		A	0.07								0			0			0			0			0			0
	129	G	40			0		A	0.45		A	0.09			0			0			0		A	0.15			120	A				0		G	0.16		G	0.86		G	0.90		G	0.89		G	0.26		G
	141	T	44			0		C	0.45		C	0.09			0			0			0		C	0.15			132	C				0		T	0.17		T	0.87		T	0.90		T	0.89		T	0.26		T
	148	C	47			0		T	0.44		T	0.09			0			0			0		T	0.15			139	T				0		C	0.17		C	0.87		C	0.90		C	0.89		C	0.26		C
	165	C	52			0		G	0.47		G	0.10			0			0			0		G	0.15			156	G				0		C	0.17		C	0.85		C	0.89		C	0.90		C	0.25		C
	177	C	56			0		T	0.48		T	0.10			0			0			0		T	0.14			168	T				0		C	0.18		C	0.84		C	0.90		C	0.93		C	0.26		C
	190	C	61			0		T	0.52		T	0.11			0			0			0		T	0.16			181	T				0		C	0.16		C	0.80		C	0.89		C	0.93		C	0.26		C
	192	A	61		+	0.07		G	0.52		G	0.11			0			0			0		G	0.15			183	G				0		A	0.15		A	0.77		A	0.90		A	0.93		A	0.26		A
	193	A			T	0.07			0			0		T	0.05			0			0			0								0			0			0			0			0			0
	194	C			A	0.38		A	0.17		A	0.15		A	0.10		A	0.19		A	0.07		A	0.08								0			0			0			0			0			0
	196	A			C	0.44		C	0.19		C	0.15		C	0.11		C	0.19		C	0.10		C	0.09								0			0			0			0			0			0
	201	C	64		-	0.52		T	0.55		-	0.21		-	0.12		-	0.20		-	0.09		T	0.15			192	T			C	0.05		C	0.12		C	0.76		C	0.88		C	0.94		C	0.26		C
	204	T	65		A	0.51		C	0.59		A	0.20		A	0.11		A	0.19		A	0.08		C	0.17			195	C				0		T	0.11		T	0.75		T	0.87		T	0.93		T	0.24		T
	206	T			A	0.50		A	0.20		A	0.19		A	0.10		A	0.18		A	0.08		A	0.09								0			0			0			0			0			0
	214	A			-	0.36		-	0.14		-	0.16		-	0.08		-	0.12		-	0.06		-	0.07								0			0			0			0			0			0
	215	G			-	0.42		-	0.15		-	0.17		-	0.08		-	0.13		-	0.06		-	0.07								0			0			0			0			0			0
	216	A			-	0.42		-	0.15		-	0.17		-	0.08		-	0.13		-	0.06		-	0.07								0			0			0			0			0			0
	219	C			-	0.43		-	0.15		-	0.17		-	0.09		-	0.14		-	0.06		-	0.07								0			0			0			0			0			0
	220	C			-	0.44		-	0.16		-	0.18		-	0.09		-	0.14		-	0.06		-	0.08								0			0			0			0			0			0
	221	C			-	0.43		-	0.15		-	0.17		-	0.09		-	0.14		-	0.06		-	0.07								0			0			0			0			0			0
	226	G			C	0.41		C	0.14		C	0.16		C	0.08		C	0.12		C	0.05		C	0.07								0			0			0			0			0			0
	227	A			T	0.42		T	0.15		T	0.17		T	0.08		T	0.13		T	0.06		T	0.07								0			0			0			0			0			0
	228	A			T	0.43		T	0.15		T	0.17		T	0.08		T	0.13		T	0.06		T	0.07								0			0			0			0			0			0
	231	C	74		T	0.49		T	0.41		T	0.22		T	0.10		T	0.12		T	0.08		T	0.08			222	C			+	0.68		T	0.21		+	0.10			0			0		T	0.09
	232	A	75		C	0.49		C	0.43		C	0.21		C	0.11		C	0.12		C	0.08		C	0.08			223	A			+	0.48		C	0.23		+	0.07			0			0		C	0.09
	234	A	75			0		G	0.11		G	0.15			0			0			0		G	0.12			225	A			G	0.23		G	0.24		G	0.20		G	0.09			0		G	0.66		G
	237	G	76		A	0.50		A	0.54		A	0.37		A	0.12		A	0.12		A	0.08		A	0.21			228	A			G	0.45		G	0.50		G	0.73		G	0.88		G	0.99		G	0.24		G
	239	T	77		A	0.51		A	0.43		A	0.22		A	0.11		A	0.12		A	0.08		A	0.08			230	T			A	0.31		A	0.24		A	0.07			0			0		A	0.09
	242	A	78		C	0.48		C	0.41		C	0.20		C	0.10		C	0.11		C	0.07		C	0.08			233	A			C	0.22		C	0.20		C	0.05			0			0		C	0.07
	244	C	79		G	0.49		G	0.41		G	0.21		G	0.10		G	0.11		G	0.07		G	0.08			234	A			C	0.23			0			0			0			0			0
						0			0			0			0			0			0			0			235	C			G	0.23		G	0.20		G	0.06			0			0		G	0.07
	303	T	98			0		C	0.20		C	0.20			0			0			0		C	0.14			294	T			C	0.36		C	0.32		C	0.19		C	0.08			0		C	0.71		C
	306	T	99			0		C	0.20		C	0.20			0			0			0		C	0.14			297	T			C	0.37		C	0.32		C	0.19		C	0.08			0		C	0.72		C
	333	G	108			0		A	0.48		A	0.25		A	0.18			0			0		A	0.15			324	A				0		G	0.19		G	0.53		G	0.13		G	0.93		G	0.09		G
	336	C	109			0		T	0.20		T	0.20			0			0			0		T	0.14			327	C			T	0.37		T	0.35		T	0.21		T	0.09			0		T	0.72		T
	348	T	113			0		C	0.21		C	0.20			0			0			0		C	0.14			339	T			C	0.38		C	0.36		C	0.21		C	0.09			0		C	0.73		C
	353	G	115			0		A	0.21		A	0.21			0			0			0		A	0.15			344	G			A	0.38		A	0.36		A	0.21		A	0.09			0		A	0.72		A
	354	G	115			0		A	0.22		A	0.21			0			0			0		A	0.15			345	G			A	0.39		A	0.36		A	0.21		A	0.09			0		A	0.73		A
	381	A	124			0		G	0.22		G	0.21			0			0			0		G	0.15			372	A			G	0.37		G	0.35		G	0.19		G	0.08			0		G	0.72		G
	396	C	129			0		T	0.24		T	0.21			0			0			0		T	0.16			387	C			T	0.36		T	0.36		T	0.19		T	0.08			0		T	0.71		T
	411	G	134			0		A	0.25		A	0.21			0			0			0		A	0.16			402	G			A	0.37		A	0.36		A	0.19		A	0.08			0		A	0.71		A
	438	G	143			0		A	0.25		A	0.22			0			0			0		A	0.15			429	G			A	0.35		A	0.38		A	0.19		A	0.08			0		A	0.72		A
	447	A	146			0		G	0.26		G	0.22			0			0			0		G	0.15			438	A			G	0.34		G	0.37		G	0.19		G	0.08			0		G	0.72		G
	453	A	148			0		G	0.26		G	0.22			0			0			0		G	0.16			444	A			G	0.34		G	0.37		G	0.19		G	0.08			0		G	0.72		G
	468	C	153			0		T	0.27		T	0.22			0			0			0		T	0.16			459	C			T	0.35		T	0.38		T	0.19		T	0.08			0		T	0.73		T
	483	G	158			0		A	0.26		A	0.22			0			0			0		A	0.16			474	G			A	0.33		A	0.37		A	0.18		A	0.08			0		A	0.72		A
	489	G	160			0		A	0.26		A	0.23			0			0			0		A	0.16			480	G			A	0.33		A	0.37		A	0.18		A	0.08			0		A	0.72		A
	492	A	161			0		G	0.31		G	0.05		G	0.17			0			0			0			483	G			A	0.34		A	0.54		A	0.79		A	0.24		A	0.94		A	0.83		A
	495	C	162			0		T	0.25		T	0.22			0			0			0		T	0.15			486	C			T	0.31		T	0.36		T	0.17		T	0.08			0		T	0.71		T
	549	C	180			0		T	0.25		T	0.22			0			0			0		T	0.15			540	C			T	0.30		T	0.35		T	0.17		T	0.07			0		T	0.71		T
	603	A	198			0		G	0.25		G	0.22			0			0			0		G	0.15			594	A			G	0.27		G	0.33		G	0.17		G	0.07			0		G	0.71		G
	615	A	202			0		C	0.25		C	0.21			0			0			0		C	0.15			606	A			C	0.25		C	0.33		C	0.17		C	0.07			0		C	0.70		C
	618	C	203			0		T	0.26		T	0.23			0			0			0		T	0.16			609	C			T	0.27		T	0.34		T	0.18		T	0.07			0		T	0.72		T
						0			0			0			0			0			0			0			614	T				0			0			0		A	0.08			0			0
	636	T	209			0		C	0.25		C	0.21			0			0			0		C	0.15			627	T			C	0.26		C	0.33		C	0.18		C	0.07			0		C	0.71		C
	639	A	210			0		G	0.25		G	0.21			0			0			0		G	0.15			630	A			G	0.26		G	0.34		G	0.18		G	0.07			0		G	0.71		G
	642	A	211			0		G	0.24		G	0.21			0			0			0		G	0.15			633	A			G	0.26		G	0.33		G	0.18		G	0.07			0		G	0.71		G
	646	C	213			0		T	0.25		T	0.21			0			0			0		T	0.15			637	C			T	0.27		T	0.35		T	0.19		T	0.07			0		T	0.72		T
	648	G	213			0		A	0.26		A	0.22			0			0			0		A	0.16			639	G			A	0.29		A	0.37		A	0.20		A	0.08			0		A	0.73		A
	654	T	215			0		C	0.25		C	0.22			0			0			0		C	0.15			645	T			C	0.28		C	0.35		C	0.19		C	0.08			0		C	0.72		C
	655	C	216			0		A	0.25		A	0.21			0			0			0		A	0.15			646	C			A	0.28		A	0.35		A	0.19		A	0.07			0		A	0.72		A
	657	A	216			0		G	0.25		G	0.21			0			0			0		G	0.15			648	A			G	0.27		G	0.35		G	0.18		G	0.07			0		G	0.72		G
	663	A	218			0		G	0.26		G	0.23			0			0			0		G	0.16			654	A			G	0.29		G	0.37		G	0.20		G	0.08			0		G	0.74		G
	667	T	220			0		C	0.27		C	0.24			0			0			0		C	0.17			658	T			C	0.30		C	0.38		C	0.21		C	0.08			0		C	0.75		C
	672	A	221			0		C	0.27		C	0.23			0			0			0		C	0.17			663	A			C	0.30		C	0.37		C	0.20		C	0.08			0		C	0.75		C
	738	A	243			0		G	0.30		G	0.27			0			0			0		G	0.19			729	A			G	0.32		G	0.40		G	0.21		G	0.10			0		G	0.77		G
	753	A	248			0		G	0.33		G	0.29			0			0			0		G	0.22			744	A			G	0.35		G	0.43		G	0.23		G	0.11			0		G	0.79		G
	766	T	253			0		C	0.30		C	0.25			0			0			0		C	0.17			757	T			C	0.33		C	0.41		C	0.22		C	0.09			0		C	0.76		C
	774	G	255			0		A	0.31		A	0.25			0			0			0		A	0.17			765	G			A	0.34		A	0.42		A	0.23		A	0.09			0		A	0.76		A
	777	C	256			0		T	0.29		T	0.23			0			0			0		T	0.16			768	C			T	0.32		T	0.39		T	0.21		T	0.09			0		T	0.74		T
	783	T	258			0		C	0.29		C	0.23			0			0			0		C	0.16			774	T			C	0.34		C	0.40		C	0.21		C	0.09			0		C	0.75		C
	789	A	260			0		G	0.30		G	0.24			0			0			0		G	0.16			780	A			G	0.34		G	0.42		G	0.22		G	0.09			0		G	0.76		G
	795	A	263			0		T	0.30		T	0.24			0			0			0		T	0.16			786	A			T	0.34		T	0.41		T	0.21		T	0.09			0		T	0.75		T
	798	A	264			0		G	0.31		G	0.24			0			0			0		G	0.17			789	A			G	0.34		G	0.41		G	0.21		G	0.09			0		G	0.75		G
	807	G	266			0		A	0.26		A	0.19			0			0			0		A	0.13			798	G			A	0.27		A	0.36		A	0.18		A	0.07			0		A	0.70		A
	810	A	267			0		G	0.25		G	0.19			0			0			0		G	0.13			801	A			G	0.26		G	0.34		G	0.16		G	0.06			0		G	0.68		G
	834	T	275			0		A	0.26		A	0.20			0			0			0		A	0.14			825	T			A	0.29		A	0.37		A	0.18		A	0.07			0		A	0.70		A
	844	C	279			0		T	0.27		T	0.20			0			0			0		T	0.14			835	C			T	0.28		T	0.36		T	0.18		T	0.07			0		T	0.71		T
	870	C	287			0		T	0.28		T	0.21			0			0			0		T	0.14			861	C			T	0.28		T	0.37		T	0.18		T	0.07			0		T	0.72		T
	876	T	289			0		C	0.29		C	0.22			0			0			0		C	0.15			867	T			C	0.29		C	0.38		C	0.19		C	0.08			0		C	0.73		C
	900	G	297			0		A	0.30		A	0.23			0			0			0		A	0.16			891	G			A	0.32		A	0.40		A	0.20		A	0.08			0		A	0.74		A
	910	G				0		A	0.28		A	0.21			0			0			0		A	0.14			901	G			A	0.29		A	0.38		A	0.19		A	0.08			0		A	0.72		A
	915	C	302			0		T	0.28		T	0.20			0			0			0		T	0.14			906	C			T	0.29		T	0.37		T	0.19		T	0.07			0		T	0.72		T
	933	A	308			0		C	0.27		C	0.19			0			0			0		C	0.14			924	A			C	0.27		C	0.37		C	0.18		C	0.07			0		C	0.71		C
	936	T	309			0		C	0.29		C	0.20			0			0			0		C	0.14			927	T			C	0.29		C	0.38		C	0.19		C	0.08			0		C	0.72		C
	996	G	329			0		A	0.29		A	0.21			0			0			0		A	0.15			987	G			A	0.29		A	0.37		A	0.19		A	0.08			0		A	0.72		A
	1002	G	331			0		A	0.31		A	0.22			0			0			0		A	0.15			993	G			A	0.30		A	0.39		A	0.20		A	0.08			0		A	0.74		A
	1053	A	348			0		C	0.32		C	0.22			0			0			0		C	0.16			1044	A			C	0.30		C	0.39		C	0.20		C	0.08			0		C	0.73		C
	1092	G	361			0		A	0.34		A	0.23			0			0			0		A	0.15			1083	G			A	0.32		A	0.41		A	0.21		A	0.09			0		A	0.74		A
	1110	A	367			0		G	0.34		G	0.22			0			0			0		G	0.15			1101	A			G	0.31		G	0.40		G	0.20		G	0.08			0		G	0.73		G
	1128	A	373			0		G	0.70		G	0.27		G	0.18			0			0		G	0.16			1119	G				0		A	0.12		A	0.58		A	0.14		A	0.94		A	0.09		A
	1146	T	379			0		C	0.36		C	0.23			0			0			0		C	0.16			1137	T			C	0.31		C	0.42		C	0.20		C	0.08			0		C	0.74		C
	1154	A	382			0		G	0.35		G	0.23			0			0			0		G	0.15			1145	A			G	0.30		G	0.42		G	0.19		G	0.08			0		G	0.74		G
	1156	C	383			0		A	0.36		A	0.24			0			0			0		A	0.16			1147	C			A	0.29		A	0.42		A	0.19		A	0.08			0		A	0.74		A
	1170	G	387			0		A	0.36		A	0.23			0			0			0		A	0.16			1161	G			A	0.30		A	0.42		A	0.19		A	0.08			0		A	0.74		A
	1182	C	391			0		T	0.37		T	0.24			0			0			0		T	0.16			1173	C			T	0.31		T	0.43		T	0.18		T	0.08			0		T	0.74		T
	1191	G	394			0		A	0.36		A	0.23			0			0			0		A	0.15			1182	G			A	0.28		A	0.41		A	0.18		A	0.08			0		A	0.72		A
	1194	T	395			0		C	0.36		C	0.23			0			0			0		C	0.15			1185	T			C	0.29		C	0.42		C	0.17		C	0.08			0		C	0.72		C
	1199	G	397			0		A	0.35		A	0.22			0			0			0		A	0.14			1190	G			A	0.26		A	0.40		A	0.17		A	0.07			0		A	0.71		A
	1212	C	401			0		T	0.35		T	0.21			0			0			0		T	0.13			1203	C			T	0.25		T	0.40		T	0.16		T	0.07			0		T	0.70		T
	1215	A	402			0		G	0.34		G	0.21			0			0			0		G	0.13			1206	A			G	0.26		G	0.39		G	0.15		G	0.07			0		G	0.69		G
						0			0			0			0			0			0			0			1232	G				0			0			0			0			0		A	0.08
	1254	G	415			0		A	0.33		A	0.20			0			0			0		A	0.13			1245	G			A	0.29		A	0.41		A	0.17		A	0.08			0		A	0.72		A
	1260	A	417			0		G	0.33		G	0.20			0			0			0		G	0.13			1251	A			G	0.29		G	0.41		G	0.17		G	0.07			0		G	0.72		G
	1263	A	418			0		T	0.32		T	0.19			0			0			0		T	0.12			1254	A			T	0.28		T	0.40		T	0.16		T	0.07			0		T	0.71		T
	1282	C	425			0		A	0.34		A	0.20			0			0			0		A	0.13			1273	C			A	0.32		A	0.43		A	0.19		A	0.08			0		A	0.73		A
	1311	C	434			0		T	0.34		T	0.21			0			0			0		T	0.13			1302	C			T	0.32		T	0.42		T	0.19		T	0.08			0		T	0.75		T
	1321	C	438			0		A	0.33		A	0.21			0			0			0		A	0.13			1312	C			A	0.32		A	0.42		A	0.20		A	0.08			0		A	0.75		A
	1334	A	442			0		G	0.32		G	0.21			0			0			0		G	0.13			1325	A			G	0.32		G	0.41		G	0.20		G	0.08			0		G	0.75		G
	1341	C	444			0		T	0.33		T	0.21			0			0			0		T	0.14			1332	C			T	0.33		T	0.42		T	0.20		T	0.09			0		T	0.76		T
	1344	C	445			0		T	0.35		T	0.05		T	0.15			0			0			0			1335	T			C	0.36		C	0.55		C	0.81		C	0.23		C	0.94		C	0.85		C
	1347	C	446			0		T	0.33		T	0.22			0			0			0		T	0.14			1338	C			T	0.33		T	0.42		T	0.21		T	0.09			0		T	0.76		T
	1350	T	447			0		C	0.33		C	0.22			0			0			0		C	0.14			1341	T			C	0.34		C	0.42		C	0.20		C	0.09			0		C	0.76		C
	1392	A	461			0		G	0.32		G	0.22			0			0			0		G	0.14			1383	A			G	0.33		G	0.42		G	0.20		G	0.08			0		G	0.77		G
	1411	T	468			0		C	0.32		C	0.21			0			0			0		C	0.14			1402	T			C	0.33		C	0.42		C	0.21		C	0.09			0		C	0.77		C
	1412	C	468			0		T	0.32		T	0.21			0			0			0		T	0.14			1403	C			T	0.34		T	0.42		T	0.21		T	0.09			0		T	0.77		T
	1431	T	474			0		C	0.32		C	0.22			0			0			0		C	0.15			1422	T			C	0.33		C	0.42		C	0.20		C	0.09			0		C	0.77		C
	1434	A	475			0		T	0.32		T	0.22			0			0			0		T	0.14			1425	A			T	0.32		T	0.42		T	0.19		T	0.08			0		T	0.76		T
	1443	G	478			0		A	0.32		A	0.22			0			0			0		A	0.15			1434	G			A	0.32		A	0.42		A	0.20		A	0.09			0		A	0.76		A
	1444	A	479			0		G	0.33		G	0.23			0			0			0		G	0.15			1435	A			G	0.33		G	0.42		G	0.20		G	0.09			0		G	0.77		G
	1452	G	481			0		A	0.33		A	0.23			0			0			0		A	0.16			1443	G			A	0.34		A	0.44		A	0.21		A	0.09			0		A	0.77		A
	1457	G	483			0		A	0.32		A	0.22			0			0			0		A	0.15			1448	G			A	0.33		A	0.42		A	0.20		A	0.09			0		A	0.76		A
	1464	A	485			0		G	0.31		G	0.21			0			0			0		G	0.15			1455	A			G	0.31		G	0.40		G	0.19		G	0.08			0		G	0.75		G
	1470	C	487			0		T	0.32		T	0.22			0			0			0		T	0.15			1461	C			T	0.31		T	0.41		T	0.18		T	0.08			0		T	0.74		T
	1473	C	488			0		T	0.32		T	0.22			0			0			0		T	0.15			1464	C			T	0.32		T	0.41		T	0.18		T	0.08			0		T	0.74		T
	1479	C	490			0		T	0.34		T	0.22			0			0			0		T	0.15			1470	C			T	0.33		T	0.42		T	0.18		T	0.08			0		T	0.74		T
	1503	C	498			0		T	0.33		T	0.22			0			0			0		T	0.16			1494	C			T	0.30		T	0.40		T	0.18		T	0.08			0		T	0.73		T
	1521	C	504			0		T	0.32		T	0.21			0			0			0		T	0.15			1512	C			T	0.29		T	0.39		T	0.17		T	0.07			0		T	0.72		T
	1539	A	510			0		G	0.29		G	0.19			0			0			0		G	0.14			1530	A			G	0.27		G	0.37		G	0.16		G	0.06			0		G	0.70		G
	1557	T	516			0		C	0.31		C	0.21			0			0			0		C	0.15			1548	T			C	0.29		C	0.39		C	0.19		C	0.07			0		C	0.72		C
	1566	G	519			0		A	0.34		A	0.23			0			0			0		A	0.16			1557	G			A	0.33		A	0.43		A	0.21		A	0.08			0		A	0.75		A
	1590	G	527			0		A	0.33		A	0.21			0			0			0		A	0.16			1581	G			A	0.30		A	0.40		A	0.19		A	0.08			0		A	0.73		A
	1593	G	528			0		A	0.33		A	0.21			0			0			0		A	0.16			1584	G			A	0.31		A	0.40		A	0.19		A	0.08			0		A	0.73		A
	1614	T	535			0		A	0.32		A	0.22			0			0			0		A	0.16			1605	T			A	0.30		A	0.39		A	0.18		A	0.08			0		A	0.72		A
	1617	A	536			0		G	0.31		G	0.21			0			0			0		G	0.16			1608	A			G	0.28		G	0.39		G	0.18		G	0.07			0		G	0.72		G
	1626	A	539			0		G	0.28		G	0.20			0			0			0		G	0.14			1617	A			G	0.27		G	0.36		G	0.18		G	0.07			0		G	0.71		G
	1632	A	541			0		G	0.26		G	0.19			0			0			0		G	0.13			1623	A			G	0.25		G	0.35		G	0.17		G	0.06			0		G	0.69		G
	1659	T	550			0		C	0.28		C	0.21			0			0			0		C	0.15			1650	T			C	0.28		C	0.37		C	0.18		C	0.07			0		C	0.71		C
	1674	A	555			0		G	0.26		G	0.20			0			0			0		G	0.14			1665	A			G	0.26		G	0.35		G	0.17		G	0.07			0		G	0.70		G
	1680	C	557			0		T	0.26		T	0.20			0			0			0		T	0.14			1671	C			T	0.27		T	0.35		T	0.18		T	0.07			0		T	0.71		T
	1686	G	559			0		A	0.26		A	0.22			0			0			0		A	0.15			1677	G			A	0.28		A	0.36		A	0.18		A	0.07			0		A	0.72		A
	1692	G	561			0		A	0.26		A	0.21			0			0			0		A	0.14			1683	G			A	0.32		A	0.36		A	0.18		A	0.07			0		A	0.71		A
	1713	A	568			0		G	0.25		G	0.21			0			0			0		G	0.15			1704	A			G	0.31		G	0.35		G	0.17		G	0.07			0		G	0.70		G
	1719	G	570			0		A	0.26		A	0.22			0			0			0		A	0.15			1710	G			A	0.32		A	0.35		A	0.17		A	0.07			0		A	0.70		A
	1755	G	582			0		A	0.24		A	0.22			0			0			0		A	0.15			1746	G			A	0.31		A	0.34		A	0.15		A	0.06			0		A	0.69		A
	1764	T	585			0		C	0.24		C	0.22			0			0			0		C	0.15			1755	T			C	0.31		C	0.33		C	0.15		C	0.06			0		C	0.68		C
	1767	T	586			0		C	0.23		C	0.21			0			0			0		C	0.15			1758	T			C	0.30		C	0.31		C	0.14		C	0.06			0		C	0.67		C
	1773	A	588			0		G	0.24		G	0.22			0			0			0		G	0.15			1764	A			G	0.32		G	0.33		G	0.15		G	0.06			0		G	0.69		G
	1782	T	591			0		C	0.23		C	0.22			0			0			0		C	0.15			1773	T			C	0.32		C	0.32		C	0.15		C	0.06			0		C	0.69		C
	1785	G	592			0		A	0.24		A	0.22			0			0			0		A	0.16			1776	G			A	0.33		A	0.34		A	0.16		A	0.07			0		A	0.70		A
	1809	G	600			0		A	0.24		A	0.23			0			0			0		A	0.16			1800	G			A	0.34		A	0.34		A	0.16		A	0.07			0		A	0.70		A
	1830	G	607			0		A	0.24		A	0.23			0			0			0		A	0.16			1821	G			A	0.33		A	0.33		A	0.16		A	0.07			0		A	0.71		A
	1836	T	610			0		C	0.24		C	0.23			0			0			0		C	0.16			1827	T			C	0.31		C	0.32		C	0.15		C	0.07			0		C	0.70		C
	1864	C	619			0		T	0.24		T	0.22			0			0			0		T	0.15			1855	C			T	0.31		T	0.32		T	0.14		T	0.07			0		T	0.69		T
	1869	T	620			0		C	0.24		C	0.20			0			0			0		C	0.14			1860	T			C	0.30		C	0.32		C	0.15		C	0.06			0		C	0.68		C
	1890	A	627			0		G	0.25		G	0.22			0			0			0		G	0.16			1881	A			G	0.35		G	0.37		G	0.18		G	0.08			0		G	0.73		G
	1911	T	634			0		C	0.25		C	0.21			0			0			0		C	0.15			1902	T			C	0.34		C	0.36		C	0.19		C	0.07			0		C	0.73		C
	1917	A	636			0		G	0.26		G	0.22			0			0			0		G	0.15			1908	A			G	0.36		G	0.37		G	0.20		G	0.08			0		G	0.73		G
	1923	A	638			0		G	0.24		G	0.20			0			0			0		G	0.14			1914	A			G	0.35		G	0.36		G	0.19		G	0.07			0		G	0.73		G
	1925	A	639			0		G	0.25		G	0.21			0			0			0		G	0.14			1916	A			G	0.35		G	0.36		G	0.19		G	0.07			0		G	0.73		G
	1926	A	639			0		G	0.24		G	0.21			0			0			0		G	0.14			1917	A			G	0.35		G	0.36		G	0.19		G	0.07			0		G	0.73		G
	1933	T	642			0		C	0.25		C	0.21			0			0			0		C	0.14			1924	T			C	0.36		C	0.36		C	0.19		C	0.08			0		C	0.74		C
	1938	A	643			0		G	0.24		G	0.21			0			0			0		G	0.15			1929	A			G	0.37		G	0.36		G	0.20		G	0.08			0		G	0.74		G
	1947	G	646			0		A	0.24		A	0.21			0			0			0		A	0.14			1938	G			A	0.38		A	0.37		A	0.20		A	0.08			0		A	0.74		A
	1981	C	658			0			0		T	0.18			0			0			0			0
	1986	T	659			0		C	0.22		C	0.18			0			0			0		C	0.12			1977	T			C	0.34		C	0.34		C	0.18		C	0.07			0		C	0.72		C
	1989	C	660			0		T	0.21		T	0.18			0			0			0		T	0.12			1980	C			T	0.35		T	0.34		T	0.18		T	0.07			0		T	0.72		T
	1992	T	661			0		C	0.21		C	0.18			0			0			0		C	0.12			1983	T			C	0.35		C	0.34		C	0.18		C	0.07			0		C	0.72		C
	2011	T	669			0		C	0.48		C	0.23		C	0.16			0			0		C	0.13			2002	C				0		T	0.23		T	0.57		T	0.15		T	0.93		T	0.09		T
	2022	T	672			0		C	0.48		C	0.23		C	0.16			0			0		C	0.13			2013	C				0		T	0.23		T	0.56		T	0.15		T	0.93		T	0.09		T
						0			0			0			0			0			0			0			2064	A			+	0.06			0			0			0			0			0
	2091	A	694			0		G	0.19		G	0.17			0			0			0		G	0.11			2082	A			G	0.39		G	0.35		G	0.16		G	0.07			0		G	0.72		G
	2094	A	695			0		G	0.19		G	0.17			0			0			0		G	0.11			2085	A			G	0.40		G	0.35		G	0.16		G	0.07			0		G	0.72		G
	2097	A	696			0		G	0.18		G	0.16			0			0			0		G	0.10			2088	A			G	0.38		G	0.34		G	0.15		G	0.07			0		G	0.72		G
	2100	C	697			0		T	0.14		T	0.12			0			0			0		T	0.07			2091	C			T	0.32		T	0.25		T	0.10						0		T	0.61		T
	2106	C				0		T	0.18		T	0.16			0			0			0		T	0.10			2097	C			T	0.39		T	0.34		T	0.15		T	0.07			0		T	0.71		T
	2148	T				0		C	0.12		C	0.16			0			0			0		C	0.08			2139	T			C	0.44		C	0.30		C	0.10		C	0.06			0		C	0.71		C
	2161	G				0			0			0			0			0		-	0.28			0			2152	G				0			0		-	0.20			0			0			0
	2162	A				0			0			0			0			0		-	0.28			0			2153	A				0			0		-	0.21			0			0			0
	2163	A				0			0			0			0			0		-	0.28			0			2154	A				0			0		-	0.20			0			0			0
	2164	A				0			0			0			0			0		-	0.28			0			2155	A				0			0		-	0.20			0			0			0
	2165	A				0			0			0			0			0		-	0.28			0			2156	A				0			0		-	0.20			0			0			0
	2166	G				0			0			0			0			0		-	0.29			0			2157	G				0			0		-	0.21			0			0			0
	2167	C	720			0		T	0.09		T	0.13			0			0		-	0.29		T	0.07			2158	C			T	0.41		T	0.26		-	0.21		T	0.06			0		T	0.68		T
	2168	T				0			0			0			0			0		-	0.28			0			2159	T				0			0		-	0.21			0			0			0
						0			0			0			0			0			0			0			2170	G			+	0.05			0			0			0			0		C	0.05
	2181	A	724			0		G	0.06		G	0.10			0			0			0		G	0.06			2172	A			G	0.41		G	0.24		G	0.09		G	0.06			0		G	0.63		G
						0			0			0			0			0			0			0			2174	A			C	0.05			0			0			0			0		C	0.05
	2184	G	725			0		A	0.07		A	0.11			0			0			0		A	0.07			2175	A			G	0.48		G	0.72		G	0.90		G	0.93		G	0.99		G	0.28		G
						0			0			0			0			0			0			0			2177	C			-	0.06			0			0			0			0		-	0.06
						0			0			0			0			0			0			0			2183	T				0			0			0			0			0		C	0.05
	2196	G	729			0		A	0.26		A	0.09			0			0			0		A	0.09			2187	A			G	0.07		G	0.31		G	0.89		G	0.92		G	0.97		G	0.33		G
						0			0			0			0			0			0			0			2188	C				0			0			0			0			0		G	0.05
						0			0			0			0			0			0			0			2189	T				0			0			0			0			0		A	0.05
						0			0			0			0			0			0			0			2190	T				0			0			0			0			0		A	0.05
	2214	A	735			0		C	0.26		C	0.09			0			0			0		C	0.09			2205	C			A	0.06		A	0.30		A	0.89		A	0.93		A	0.96		A	0.27		A
	2226	A	739			0		T	0.27		T	0.09		G	0.08			0			0		T	0.08			2217	T			G	0.05		A	0.19		A	0.78		G	0.69		A	0.88		G	0.14		A
	2238	G	743			0		A	0.27		A	0.09			0			0			0		A	0.09			2229	A			G	0.05		G	0.28		G	0.89		G	0.92		G	0.96		G	0.28		G
	2250	G	747			0		A	0.28		A	0.09			0			0			0		A	0.09			2241	A				0		G	0.27		G	0.89		G	0.92		G	0.95		G	0.27		G
	2301	T	764			0		C	0.29		C	0.08			0			0			0		C	0.09			2292	C				0		T	0.26		T	0.90		T	0.93		T	0.95		T	0.28		T
	2350	C				0		T	0.29		T	0.07			0			0			0		T	0.10								0			0			0			0			0			0
	2351	G				0		A	0.30		A	0.07			0			0			0		A	0.10								0			0			0			0			0			0
[truncated: 28 more columns]

## Sheet: spread
data cleaned-indels removed																data for figure
Sera	none	M74	M5	F9	F16	M56	M9	none	M74	M56	F09	F16	M50	M09		Amino Acid	CO Viruses	PK Viruses
21	0	1	1	0	0	0	1	0	1	1	1	1	1	1		5	3	6
24	0	1	1	1	0	0	1	0	1	1	1	1	1	1		4	4	6
39	0	1	1	0	0	0	1	0	1	1	1	1	1	1		5	3	6
46	0	1	1	0	0	0	1	0	1	1	1	1	1	1		10	3	6
60	0	1	1	0	0	0	1	0	1	1	1	1	1	1		13	3	6
62	0	0	0	0	0	0	0	0	0	0	0	0	1	0		17	0	1
73	0	1	1	0	0	0	1	0	1	1	1	1	1	1		21	3	6
78	0	1	1	0	0	0	1	0	1	1	1	1	1	1		22	3	6
93	0	1	1	0	0	0	1	0	1	1	1	1	1	1		23	3	6
95	0	0	0	0	1	0	0	0	0	0	0	0	0	0		28	1	0
141	0	1	1	0	0	0	1	0	1	1	1	1	1	1		40	3	6
148	0	1	1	0	0	0	1	0	1	1	1	1	1	1		44	3	6
165	0	1	1	0	0	0	1	0	1	1	1	1	1	1		47	3	6
177	0	1	1	0	0	0	1	0	1	1	1	1	1	1		52	3	6
181	0	1	1	0	0	0	1	0	1	1	1	1	1	1		56	3	6
192	1	1	1	0	0	0	1	0	1	1	1	1	1	1		61	4	6
193	1	0	0	1	0	0	0	0	0	0	0	0	0	0		61	2	0
204	1	1	1	1	1	1	1	0	1	1	1	1	1	1		64	7	6
206	1	1	1	1	1	1	1	0	0	0	0	0	0	0		65	7	0
232	1	1	1	1	1	1	1	1	1	1	0	0	1	0		74	7	4
225	0	1	1	0	0	0	1	1	1	1	1	0	1	1		75	3	6
237	1	1	1	1	1	1	1	1	1	1	1	1	1	1		75	7	7
239	1	1	1	1	1	1	1	1	1	1	0	0	1	0		76	7	4
242	1	1	1	1	1	1	1	1	1	1	0	0	1	0		77	7	4
244	1	1	1	1	1	1	1	1	0	0	0	0	0	0		78	7	1
235	0	0	0	0	0	0	0	1	1	1	0	0	1	0		79	0	4
306	0	1	1	0	0	0	1	1	1	1	1	0	1	1		98	3	6
333	0	1	1	1	0	0	1	0	1	1	1	1	1	1		99	4	6
336	0	1	1	0	0	0	1	1	1	1	1	0	1	1		108	3	6
348	0	1	1	0	0	0	1	1	1	1	1	0	1	1		109	3	6
353	0	1	1	0	0	0	1	1	1	1	1	0	1	1		113	3	6
354	0	1	1	0	0	0	1	1	1	1	1	0	1	1		115	3	6
381	0	1	1	0	0	0	1	1	1	1	1	0	1	1		115	3	6
396	0	1	1	0	0	0	1	1	1	1	1	0	1	1		124	3	6
411	0	1	1	0	0	0	1	1	1	1	1	0	1	1		129	3	6
438	0	1	1	0	0	0	1	1	1	1	1	0	1	1		134	3	6
447	0	1	1	0	0	0	1	1	1	1	1	0	1	1		143	3	6
453	0	1	1	0	0	0	1	1	1	1	1	0	1	1		146	3	6
468	0	1	1	0	0	0	1	1	1	1	1	0	1	1		148	3	6
483	0	1	1	0	0	0	1	1	1	1	1	0	1	1		153	3	6
489	0	1	1	0	0	0	1	1	1	1	1	0	1	1		158	3	6
492	0	1	1	1	0	0	0	1	1	1	1	1	1	1		160	3	7
495	0	1	1	0	0	0	1	1	1	1	1	0	1	1		161	3	6
549	0	1	1	0	0	0	1	1	1	1	1	0	1	1		162	3	6
603	0	1	1	0	0	0	1	1	1	1	1	0	1	1		180	3	6
615	0	1	1	0	0	0	1	1	1	1	1	0	1	1		198	3	6
618	0	1	1	0	0	0	1	1	1	1	1	0	1	1		202	3	6
614	0	0	0	0	0	0	0	0	0	0	1	0	0	0		203	0	1
639	0	1	1	0	0	0	1	1	1	1	1	0	1	1		209	3	6
642	0	1	1	0	0	0	1	1	1	1	1	0	1	1		210	3	6
646	0	1	1	0	0	0	1	1	1	1	1	0	1	1		211	3	6
648	0	1	1	0	0	0	1	1	1	1	1	0	1	1		213	3	6
654	0	1	1	0	0	0	1	1	1	1	1	0	1	1		213	3	6
655	0	1	1	0	0	0	1	1	1	1	1	0	1	1		215	3	6
657	0	1	1	0	0	0	1	1	1	1	1	0	1	1		216	3	6
663	0	1	1	0	0	0	1	1	1	1	1	0	1	1		216	3	6
667	0	1	1	0	0	0	1	1	1	1	1	0	1	1		218	3	6
672	0	1	1	0	0	0	1	1	1	1	1	0	1	1		220	3	6
738	0	1	1	0	0	0	1	1	1	1	1	0	1	1		221	3	6
753	0	1	1	0	0	0	1	1	1	1	1	0	1	1		243	3	6
766	0	1	1	0	0	0	1	1	1	1	1	0	1	1		248	3	6
774	0	1	1	0	0	0	1	1	1	1	1	0	1	1		253	3	6
777	0	1	1	0	0	0	1	1	1	1	1	0	1	1		255	3	6
783	0	1	1	0	0	0	1	1	1	1	1	0	1	1		256	3	6
789	0	1	1	0	0	0	1	1	1	1	1	0	1	1		258	3	6
795	0	1	1	0	0	0	1	1	1	1	1	0	1	1		260	3	6
798	0	1	1	0	0	0	1	1	1	1	1	0	1	1		263	3	6
807	0	1	1	0	0	0	1	1	1	1	1	0	1	1		264	3	6
810	0	1	1	0	0	0	1	1	1	1	1	0	1	1		266	3	6
834	0	1	1	0	0	0	1	1	1	1	1	0	1	1		267	3	6
844	0	1	1	0	0	0	1	1	1	1	1	0	1	1		275	3	6
870	0	1	1	0	0	0	1	1	1	1	1	0	1	1		279	3	6
876	0	1	1	0	0	0	1	1	1	1	1	0	1	1		287	3	6
900	0	1	1	0	0	0	1	1	1	1	1	0	1	1		289	3	6
910	0	1	1	0	0	0	1	1	1	1	1	0	1	1		297	3	6
933	0	1	1	0	0	0	1	1	1	1	1	0	1	1		302	3	6
936	0	1	1	0	0	0	1	1	1	1	1	0	1	1		308	3	6
996	0	1	1	0	0	0	1	1	1	1	1	0	1	1		309	3	6
993	0	1	1	0	0	0	1	1	1	1	1	0	1	1		329	3	6
1053	0	1	1	0	0	0	1	1	1	1	1	0	1	1		331	3	6
1092	0	1	1	0	0	0	1	1	1	1	1	0	1	1		348	3	6
1110	0	1	1	0	0	0	1	1	1	1	1	0	1	1		361	3	6
1128	0	1	1	1	0	0	1	0	1	1	1	1	1	1		367	4	6
1146	0	1	1	0	0	0	1	1	1	1	1	0	1	1		373	3	6
1154	0	1	1	0	0	0	1	1	1	1	1	0	1	1		379	3	6
1156	0	1	1	0	0	0	1	1	1	1	1	0	1	1		382	3	6
1170	0	1	1	0	0	0	1	1	1	1	1	0	1	1		383	3	6
1182	0	1	1	0	0	0	1	1	1	1	1	0	1	1		387	3	6
1191	0	1	1	0	0	0	1	1	1	1	1	0	1	1		391	3	6
1194	0	1	1	0	0	0	1	1	1	1	1	0	1	1		394	3	6
1199	0	1	1	0	0	0	1	1	1	1	1	0	1	1		395	3	6
1212	0	1	1	0	0	0	1	1	1	1	1	0	1	1		397	3	6
1215	0	1	1	0	0	0	1	1	1	1	1	0	1	1		401	3	6
1232	0	0	0	0	0	0	0	0	0	0	0	0	1	0		402	0	1
1260	0	1	1	0	0	0	1	1	1	1	1	0	1	1		415	3	6
1263	0	1	1	0	0	0	1	1	1	1	1	0	1	1		417	3	6
1282	0	1	1	0	0	0	1	1	1	1	1	0	1	1		418	3	6
1311	0	1	1	0	0	0	1	1	1	1	1	0	1	1		425	3	6
1321	0	1	1	0	0	0	1	1	1	1	1	0	1	1		434	3	6
1334	0	1	1	0	0	0	1	1	1	1	1	0	1	1		438	3	6
1341	0	1	1	0	0	0	1	1	1	1	1	0	1	1		442	3	6
1344	0	1	1	1	0	0	0	1	1	1	1	1	1	1		444	3	7
1347	0	1	1	0	0	0	1	1	1	1	1	0	1	1		445	3	6
1350	0	1	1	0	0	0	1	1	1	1	1	0	1	1		446	3	6
1392	0	1	1	0	0	0	1	1	1	1	1	0	1	1		447	3	6
1411	0	1	1	0	0	0	1	1	1	1	1	0	1	1		461	3	6
1412	0	1	1	0	0	0	1	1	1	1	1	0	1	1		468	3	6
1431	0	1	1	0	0	0	1	1	1	1	1	0	1	1		468	3	6
1434	0	1	1	0	0	0	1	1	1	1	1	0	1	1		474	3	6
1443	0	1	1	0	0	0	1	1	1	1	1	0	1	1		475	3	6
1444	0	1	1	0	0	0	1	1	1	1	1	0	1	1		478	3	6
1452	0	1	1	0	0	0	1	1	1	1	1	0	1	1		479	3	6
1457	0	1	1	0	0	0	1	1	1	1	1	0	1	1		481	3	6
1464	0	1	1	0	0	0	1	1	1	1	1	0	1	1		483	3	6
1470	0	1	1	0	0	0	1	1	1	1	1	0	1	1		485	3	6
1473	0	1	1	0	0	0	1	1	1	1	1	0	1	1		487	3	6
1479	0	1	1	0	0	0	1	1	1	1	1	0	1	1		488	3	6
1503	0	1	1	0	0	0	1	1	1	1	1	0	1	1		490	3	6
1521	0	1	1	0	0	0	1	1	1	1	1	0	1	1		498	3	6
1539	0	1	1	0	0	0	1	1	1	1	1	0	1	1		504	3	6
1557	0	1	1	0	0	0	1	1	1	1	1	0	1	1		510	3	6
1566	0	1	1	0	0	0	1	1	1	1	1	0	1	1		516	3	6
1590	0	1	1	0	0	0	1	1	1	1	1	0	1	1		519	3	6
1593	0	1	1	0	0	0	1	1	1	1	1	0	1	1		527	3	6
1614	0	1	1	0	0	0	1	1	1	1	1	0	1	1		528	3	6
1617	0	1	1	0	0	0	1	1	1	1	1	0	1	1		535	3	6
1626	0	1	1	0	0	0	1	1	1	1	1	0	1	1		536	3	6
1632	0	1	1	0	0	0	1	1	1	1	1	0	1	1		539	3	6
1659	0	1	1	0	0	0	1	1	1	1	1	0	1	1		541	3	6
1674	0	1	1	0	0	0	1	1	1	1	1	0	1	1		550	3	6
1680	0	1	1	0	0	0	1	1	1	1	1	0	1	1		555	3	6
1686	0	1	1	0	0	0	1	1	1	1	1	0	1	1		557	3	6
1692	0	1	1	0	0	0	1	1	1	1	1	0	1	1		559	3	6
1713	0	1	1	0	0	0	1	1	1	1	1	0	1	1		561	3	6
1719	0	1	1	0	0	0	1	1	1	1	1	0	1	1		568	3	6
1755	0	1	1	0	0	0	1	1	1	1	1	0	1	1		570	3	6
1764	0	1	1	0	0	0	1	1	1	1	1	0	1	1		582	3	6
1767	0	1	1	0	0	0	1	1	1	1	1	0	1	1		585	3	6
1773	0	1	1	0	0	0	1	1	1	1	1	0	1	1		586	3	6
1782	0	1	1	0	0	0	1	1	1	1	1	0	1	1		588	3	6
1785	0	1	1	0	0	0	1	1	1	1	1	0	1	1		591	3	6
1809	0	1	1	0	0	0	1	1	1	1	1	0	1	1		592	3	6
1830	0	1	1	0	0	0	1	1	1	1	1	0	1	1		600	3	6
1836	0	1	1	0	0	0	1	1	1	1	1	0	1	1		607	3	6
1864	0	1	1	0	0	0	1	1	1	1	1	0	1	1		610	3	6
1869	0	1	1	0	0	0	1	1	1	1	1	0	1	1		619	3	6
1890	0	1	1	0	0	0	1	1	1	1	1	0	1	1		620	3	6
1911	0	1	1	0	0	0	1	1	1	1	1	0	1	1		627	3	6
1917	0	1	1	0	0	0	1	1	1	1	1	0	1	1		634	3	6
1923	0	1	1	0	0	0	1	1	1	1	1	0	1	1		636	3	6
1925	0	1	1	0	0	0	1	1	1	1	1	0	1	1		638	3	6
1926	0	1	1	0	0	0	1	1	1	1	1	0	1	1		639	3	6
1933	0	1	1	0	0	0	1	1	1	1	1	0	1	1		639	3	6
1938	0	1	1	0	0	0	1	1	1	1	1	0	1	1		642	3	6
1947	0	1	1	0	0	0	1	1	1	1	1	0	1	1		643	3	6
1981	0	0	1	0	0	0	0	0	0	0	0	0	0	0		646	1	0
1986	0	1	1	0	0	0	1	1	1	1	1	0	1	1		658	3	6
1989	0	1	1	0	0	0	1	1	1	1	1	0	1	1		659	3	6
1992	0	1	1	0	0	0	1	1	1	1	1	0	1	1		660	3	6
2011	0	1	1	1	0	0	1	0	1	1	1	1	1	1		661	4	6
2022	0	1	1	1	0	0	1	0	1	1	1	1	1	1		669	4	6
2064	0	0	0	0	0	0	0	1	0	0	0	0	0	0		672	0	1
2094	0	1	1	0	0	0	1	1	1	1	1	0	1	1		694	3	6
2097	0	1	1	0	0	0	1	1	1	1	1	0	1	1		695	3	6
2100	0	1	1	0	0	0	1	1	1	1	1	0	1	1		696	3	6
2106	0	1	1	0	0	0	1	1	1	1	1	0	1	1		697	3	6
2168	0	0	0	0	0	1	0	0	0	1	0	0	0	0		720	1	1
2174	0	0	0	0	0	0	0	1	0	0	0	0	1	0		724	0	2
2177	0	0	0	0	0	0	0	1	0	0	0	0	1	0		725	0	2
2188	0	0	0	0	0	0	0	0	0	0	0	0	1	0		729	0	1
2226	0	1	1	1	0	0	1	1	1	1	1	1	1	1		735	4	7
2238	0	1	1	0	0	0	1	1	1	1	1	1	1	1		739	3	7
2250	0	1	1	0	0	0	1	0	1	1	1	1	1	1		743	3	6
2301	0	1	1	0	0	0	1	0	1	1	1	1	1	1		747	3	6
2350	0	1	1	0	0	0	1	0	0	0	0	0	0	0		764	3	0
