# Supplementary material for: Insights from the comparison of genomic variants from two influenza B viruses grown in the presence of human antibodies in cell culture
Source: PLoS One. 2020 Sep 14;15(9):e0239015. doi: 10.1371/journal.pone.0239015 (PMC7489522; doi:10.1371/journal.pone.0239015)
Supplement: S2 File — The excel file contains the aligned variant sites for the ORF of the PB1 segment for two parental influenza B viruses and the six escape viruses generated for each. A second tab shows the spread of the variants along the ORF. (XLSX) [file pone.0239015.s002.xlsx]

## Sheet: PB1
Number of passages					1			3			4			4			1			3			4			Number of passages					1			3			3			4			3			4			4
Sera used					none			M74			M5			F9			F16			M56			M9			Sera used					none			M74			M56			F09			F16			M50			M09
Sample name					CO			COm74			COm5			COf9			COf16			COm56			COm9			Sample name					PK			PKm74			PKm56			PKf09			PKf16			PKm50			PKm09
Profiling id					prof_524761_mut			prof_524762_mut			prof_524764_mut			prof_524767_mut			prof_524766_mut			prof_524763_mut			prof_524765_mut			Profiling id					prof_525691_mut			prof_525692_mut			prof_525693_mut			prof_525697_mut			prof_525696_mut			prof_525694_mut			prof_525695_mut
	Pos	Ref	AA Ref	AA Pos	Mut	AF	AA Sub	Mut	AF	AA Sub	Mut	AF	AA Sub	Mut	AF	AA Sub	Mut	AF	AA Sub	Mut	AF	AA Sub	Mut	AF	AA Sub		Pos	Ref	AA Ref	AA Pos	SNP	AF	AA Sub	SNP	AF	AA Sub	SNP	AF	AA Sub	SNP	AF	AA Sub	SNP	AF	AA Sub	SNP	AF	AA Sub	SNP
Segment PB1						0																				Segment 1, PB1
	16	T	5			0		G	0.36		G	0.08			0			0			0		G	0.08			15	G			T	0.12		T	0.29		T	0.89		T	0.95		T	0.99		T	0.33		T
	25	C	8			0		A	0.38		A	0.09			0			0			0		A	0.10			24	A			C	0.12		C	0.29		C	0.90		C	0.95		C	0.99		C	0.35		C
	37	G	12			0		A	0.39		A	0.09			0			0			0		A	0.10			36	A			G	0.13		G	0.29		G	0.91		G	0.95		G	0.99		G	0.36		G
	40	C	13			0		T	0.08					T	0.08			0			0			0			39	C			T	0.11		T	0.14		T	0.41		T	0.67		T	0.09		T	0.23		T
	41	G	14			0		A	0.38		A	0.09			0			0			0		A	0.10			40	A			G	0.12		G	0.29		G	0.91		G	0.95		G	0.99		G	0.36		G
	76	T	25			0		C	0.38		C	0.10			0			0			0		C	0.10			75	C			T	0.12		T	0.29		T	0.90		T	0.95		T	0.99		T	0.34		T
						0			0			0			0			0			0			0			97	G				0			0			0			0			0			0		-
						0			0			0			0			0			0			0			98	G				0			0			0			0			0			0		-
	103	A	34			0		G	0.38		G	0.10			0			0			0		G	0.11			102	G			A	0.12		A	0.28		A	0.90		A	0.95		A	0.98		A	0.33		A
						0			0			0			0			0			0			0			109	G			T	0.08			0			0			0			0			0		T
						0			0			0			0			0			0			0			110	G			C	0.09			0			0			0			0			0		C
	112	T	37			0		C	0.39		C	0.11			0			0			0		C	0.11			111	C			T	0.12		T	0.28		T	0.90		T	0.95		T	0.99		T	0.33		T
						0			0			0			0			0			0			0			126	C				0			0			0		T	0.13			0			0
	139	G	46			0		A	0.39		A	0.11			0			0			0		A	0.11			138	A			G	0.13		G	0.28		G	0.89		G	0.94		G	0.99		G	0.33		G
	151	A	50			0		G	0.39		G	0.11			0			0			0		G	0.11			150	G			A	0.14		A	0.30		A	0.90		A	0.95		A	0.99		A	0.34		A
	157	G	52			0		A	0.39		A	0.11			0			0			0		A	0.11			156	A			G	0.14		G	0.30		G	0.90		G	0.95		G	0.99		G	0.34		G
	160	G	53			0		A	0.40		A	0.11			0			0			0		A	0.10			159	A			G	0.13		G	0.28		G	0.90		G	0.94		G	0.99		G	0.33		G
	163	G	54			0		A	0.51		A	0.15		A	0.11			0			0		A	0			162	A				0		G	0.12		G	0.54		G	0.22		G	0.92		G	0.13		G
	169	C	56			0		T	0.40		T	0.12			0			0			0		T	0.10			168	T			C	0.15		C	0.30		C	0.91		C	0.94		C	0.99		C	0.36		C
	170	A	57			0		G	0.40		G	0.12			0			0			0		G	0.10			169	G			A	0.15		A	0.30		A	0.91		A	0.95		A	0.99		A	0.36		A
	178	T	59			0		C	0.40		C	0.12			0			0			0		C	0.10			177	C			T	0.15		T	0.30		T	0.91		T	0.95		T	0.99		T	0.37		T
	179	G	60			0		A	0.40		A	0.12			0			0			0		A	0.10			178	A			G	0.15		G	0.30		G	0.92		G	0.95		G	0.99		G	0.37		G
	181	T	60			0		C	0.40		C	0.12			0			0			0		C	0.10			180	C			T	0.15		T	0.30		T	0.92		T	0.95		T	0.99		T	0.37		T
	187	A	62			0		G	0.41		G	0.12			0			0			0		G	0.10			186	G			A	0.16		A	0.30		A	0.92		A	0.95		A	0.99		A	0.37		A
	190	C	63			0		T	0.40		T	0.11			0			0			0		T	0.10			189	T			C	0.16		C	0.31		C	0.91		C	0.95		C	0.99		C	0.37		C
	197	G	66			0		A	0.42		A	0.13			0			0			0		A	0.11			196	A			G	0.15		G	0.29		G	0.90		G	0.95		G	0.99		G	0.34		G
	199	G	66			0		A	0.43		A	0.13			0			0			0		A	0.11			198	A			G	0.14		G	0.28		G	0.90		G	0.94		G	0.99		G	0.33		G
	203	C				0		-	0.17			0			0			0			0			0			202	C			-	0.35		-	0.33			0			0			0			0		-
	204	C				0		-	0.16			0			0			0			0			0			203	C			-	0.35		-	0.32			0			0			0			0		-
	207	C				0		-	0.19			0			0			0			0			0			206	C			-	0.34		-	0.32			0			0			0			0		-
	208	A				0		G	0.19			0			0			0			0			0			207	A			G	0.31		G	0.31			0			0			0			0		G
	214	A	71			0		G	0.33		G	0.14			0			0			0		G	0.12			213	G			A	0.26		A	0.41		A	0.90		A	0.95		A	1.00		A	0.36		A
	215	C				0		-	0.19			0			0			0			0			0								0			0			0			0			0			0
	216	C				0		-	0.18			0			0			0			0			0								0			0			0			0			0			0
	219	T				0		G	0.18			0			0			0			0			0								0			0			0			0			0			0
	220	A				0		-	0.19			0			0			0			0			0								0			0			0			0			0			0
	222	C	74			0		A	0.18			0			0			0			0			0
	223	C	74			0		T	0.35		T	0.15			0			0			0		T	0.13			222	T			C	0.24		C	0.39		C	0.88		C	0.95		C	0.99		C	0.35		C
	225	A				0		+	0.36			0			0			0			0			0								0			0			0			0			0			0
	229	T	76			0		C	0.36		C	0.16			0			0			0		C	0.13			228	C			T	0.24		T	0.39		T	0.90		T	0.95		T	0.99		T	0.35		T
	230	A	77			0		T	0.18						0			0			0			0								0			0			0			0			0			0
	238	G	79			0		A	0.43		A	0.15			0			0			0		A	0.13			237	A			G	0.22		G	0.36		G	0.90		G	0.95		G	0.99		G	0.34		G
	250	G	83			0		A	0.44		A	0.15			0			0			0		A	0.14			249	A			G	0.22		G	0.37		G	0.90		G	0.96		G	0.99		G	0.36		G
	266	T	89			0		C	0.44		C	0.16			0			0			0		C	0.15			265	C			T	0.23		T	0.38		T	0.90		T	0.95		T	0.99		T	0.35		T
	268	A	89			0		G	0.43		G	0.16			0			0			0		G	0.14			267	G			A	0.23		A	0.38		A	0.90		A	0.95		A	0.99		A	0.35		A
	292	A	97			0		G	0.43		G	0.16			0			0			0		G	0.14			291	G			A	0.25		A	0.40		A	0.90		A	0.96		A	0.99		A	0.35		A
	298	C	99			0		T	0.41		T	0.16			0			0			0		T	0.14			297	T			C	0.26		C	0.42		C	0.91		C	0.96		C	0.99		C	0.37		C
						0			0			0			0			0			0			0			304	C			T	0.06			0			0			0			0			0
						0			0			0			0			0			0			0			305	T			A	0.06			0			0			0			0			0
	307	T	102			0		G	0.39		G	0.16			0			0			0		G	0.14			306	G			T	0.27		T	0.43		T	0.90		T	0.96		T	0.99		T	0.35		T
																											307	T			A	0.06			0			0			0			0			0
						0			0			0			0			0			0			0			310	C			-	0.06			0			0			0			0			0
	331	T	110			0		C	0.37		C	0.17			0			0			0		C	0.14			330	C			T	0.32		T	0.48		T	0.91		T	0.96		T	0.99		T	0.36		T
						0			0			0			0			0			0			0			331	A				0		+	0.31			0			0			0			0
						0			0			0			0			0			0			0			333	G				0		T	0.16			0			0			0			0
						0			0			0			0			0			0			0			336	G				0		A	0.17			0			0			0			0
						0			0			0			0			0			0			0			338	C				0		A	0.17			0			0			0			0
	340	C	113			0		A	0.28		A	0.17			0			0			0		A	0.13			339	A			C	0.31		C	0.49		C	0.90		C	0.96		C	0.99		C	0.35		C
						0			0			0			0			0			0			0			341	T				0		-	0.16			0			0			0			0
						0			0			0			0			0			0			0			346	G				0		C	0.15			0			0			0			0
						0			0			0			0			0			0			0			347	T				0		+	0.15			0			0			0			0
						0			0			0			0			0			0			0			349	A				0		G	0.15			0			0			0			0
						0			0			0			0			0			0			0			350	C				0		+	0.14			0			0			0			0
						0			0			0			0			0			0			0			353	C				0		A	0.14			0			0			0			0
						0			0			0			0			0			0			0			357	A				0		T	0.15			0			0			0			0
						0			0			0			0			0			0			0			359	A				0		-	0.15			0			0			0			0
	388	T	129			0		C	0.26		C	0.20			0			0			0		C	0.13			387	C			T	0.39		T	0.61		T	0.90		T	0.96		T	0.99		T	0.33		T
	412	A	137			0		G	0.26		G	0.22			0			0			0		G	0.13			411	G			A	0.44		A	0.61		A	0.90		A	0.96		A	1.00		A	0.33		A
																											412	C												T	0.10			0
	430	G	143			0		A	0.22		A	0.22			0			0			0		A	0.13			429	G			A	0.34		A	0.32		A	0.09			0			0		A	0.66		A
	433	T	144			0		C	0.22		C	0.21			0			0			0		C	0.13			432	T			C	0.33		C	0.32		C	0.09			0			0		C	0.65		C
	448	T	149			0		C	0.21		C	0.21			0			0			0		C	0.13			447	T			C	0.33		C	0.31		C	0.09			0			0		C	0.65		C
	451	T	150			0		C	0.21		C	0.21			0			0			0		C	0.13			450	T			C	0.32		C	0.31		C	0.09			0			0		C	0.65		C
	454	G	151			0		A	0.21		A	0.21			0			0			0		A	0.13			453	G			A	0.32		A	0.31		A	0.09			0			0		A	0.65		A
	466	A	155			0		G	0.21		G	0.20			0			0			0		G	0.13			465	A			G	0.32		G	0.31		G	0.09			0			0		G	0.64		G
	475	C	158			0		T	0.21		T	0.20			0			0			0		T	0.12			474	C			T	0.32		T	0.30		T	0.09			0			0		T	0.64		T
	481	A	160			0		G	0.21		G	0.20			0			0			0		G	0.12			480	A			G	0.31		G	0.30		G	0.08			0			0		G	0.63		G
																																0			0			0			0			0			0
	487	A	162			0		G	0.39		G	0.08		G	0.15			0			0			0			486	G			A	0.33		A	0.45		A	0.62		A	0.20		A	0.92		A	0.72		A
	490	A	163			0		G	0.20		G	0.20			0			0			0		G	0.12			489	A			G	0.31		G	0.29		G	0.08			0			0		G	0.62		G
	491	A	164			0		G	0.20		G	0.20			0			0			0		G	0.12			490	A			G	0.31		G	0.29		G	0.08			0			0		G	0.62		G
	496	T	165			0		C	0.21		C	0.20			0			0			0		C	0.12			495	T			C	0.31		C	0.30		C	0.08			0			0		C	0.63		C
	505	G	167			0		A	0.21		A	0.19			0			0			0		A	0.11			504	G			A	0.30		A	0.30		A	0.08			0			0		A	0.62		A
	528	G	176			0		A	0.21		A	0.19			0			0			0		A	0.11			527	G			A	0.29		A	0.28		A	0.07			0			0		A	0.61		A
	529	A	176			0		G	0.20		G	0.19			0			0			0		G	0.11			528	A			G	0.28		G	0.28		G	0.07			0			0		G	0.61		G
	553	A	184			0			0					G	0.10			0			0		G	0.15								0			0			0			0			0			0
																																0			0			0			0			0			0
	580	C	193			0		A	0.21		A	0.19			0			0			0		A	0.11			579	C			A	0.28		A	0.28		A	0.07			0			0		A	0.60		A
	610	G	203			0		A	0.23		A	0.22			0			0			0		A	0.13			609	G			A	0.30		A	0.31		A	0.08			0			0		A	0.64		A
	622	A	207			0		G	0.48		G	0.09		G	0.15			0			0		G	0.05			621	G			A	0.31		A	0.41		A	0.65		A	0.21		A	0.94		A	0.72		A
	623	A	208			0		G	0.73		G	0.29		G	0.16			0			0		G	0.17			622	G						A	0.09		A	0.56		A	0.18		A	0.93		A	0.09		A
	633	A	211			0		G	0.21		G	0.19			0			0			0		G	0.11			632	A			G	0.26		G	0.27		G	0.07			0			0		G	0.60		G
	634	A	211			0		G	0.21		G	0.20			0			0			0		G	0.12			633	A			G	0.26		G	0.28		G	0.07			0			0		G	0.61		G
	638	A	213			0		T	0.22		T	0.20			0			0			0		T	0.12			637	A			T	0.26		T	0.29		T	0.08			0			0		T	0.62		T
	642	A	214			0		G	0.22		G	0.21			0			0			0		G	0.12			641	A			G	0.28		G	0.30		G	0.08			0			0		G	0.64		G
	665	C	222			0		T	0.74		T	0.31		T	0.17			0			0		T	0.18			664	T						C	0.10		C	0.56		C	0.17		C	0.93		C	0.08		C
	667	A	222			0		G	0.22		G	0.21			0			0			0		G	0.12			666	A			G	0.26		G	0.28		G	0.08			0			0		G	0.63		G
	671	C	224			0		T	0.73		T	0.31		T	0.17			0			0		T	0.18			670	T						C	0.11		C	0.57		C	0.18		C	0.93		C	0.09		C
	691	C	230			0		T	0.22		T	0.21			0			0			0		T	0.12			690	C			T	0.26		T	0.30		T	0.10			0			0		T	0.64		T
	709	G	236			0		A	0.22		A	0.20			0			0			0		A	0.11			708	G			A	0.26		A	0.29		A	0.08			0			0		A	0.63		A
	727	C	242			0		A	0.24		A	0.22			0			0			0		A	0.12			726	C			A	0.29		A	0.31		A	0.09			0			0		A	0.65		A
	730	T	243			0		C	0.23		C	0.21			0			0			0		C	0.12			729	T			C	0.28		C	0.30		C	0.08			0			0		C	0.64		C
	745	A	248			0		C	0.22		C	0.19			0			0			0		C	0.11			744	A			C	0.27		C	0.28		C	0.08			0			0		C	0.62		C
	784	T	261			0		C	0.23		C	0.20			0			0			0		C	0.12			783	T			C	0.29		C	0.29		C	0.08			0			0		C	0.63		C
	787	A	262			0		C	0.23		C	0.20			0			0			0		C	0.12			786	A			C	0.28		C	0.28		C	0.08			0			0		C	0.63		C
	814	A	271			0		G	0.23		G	0.20			0			0			0		G	0.12			813	A			G	0.28		G	0.28		G	0.08			0			0		G	0.63		G
	817	A	271			0		C	0.22		C	0.19			0			0			0		C	0.11			816	A			C	0.28		C	0.27		C	0.08			0			0		C	0.62		C
	820	A	273			0		G	0.22		G	0.19			0			0			0		G	0.11			819	A			G	0.27		G	0.27		G	0.08			0			0		G	0.62		G
	829	C	276			0		T	0.23		T	0.20			0			0			0		T	0.11			828	C			T	0.29		T	0.28		T	0.08			0			0		T	0.63		T
	832	G	277			0		A	0.22		A	0.20			0			0			0		A	0.11			831	G			A	0.29		A	0.28		A	0.09			0			0		A	0.64		A
	838	A	279			0		G	0.22		G	0.20			0			0			0		G	0.11			837	A			G	0.28		G	0.27		G	0.08			0			0		G	0.63		G
	859	G	286			0		A	0.23		A	0.21			0			0			0		A	0.12			858	G			A	0.30		A	0.29		A	0.08			0			0		A	0.64		A
	895	T	298			0		C	0.23		C	0.20			0			0			0		C	0.11			894	T			C	0.29		C	0.27		C	0.08			0			0		C	0.62		C
	922	A	307			0		T	0.23		T	0.20			0			0			0		T	0.12			921	A			T	0.29		T	0.27		T	0.07			0			0		T	0.63		T
	937	T	312			0		C	0.24		C	0.21			0			0			0		C	0.13			936	T			C	0.30		C	0.27		C	0.08			0			0		C	0.63		C
	943	C	214			0		T	0.24		T	0.20			0			0			0		T	0.12			942	C			T	0.29		T	0.27		T	0.07			0			0		T	0.63		T
	947	A	316			0		C	0.25		C	0.21			0			0			0		C	0.13			946	A			C	0.30		C	0.27		C	0.08			0			0		C	0.63		C
	961	C	230			0		T	0.25		T	0.22			0			0			0		T	0.14			960	C			T	0.31		T	0.28		T	0.07			0			0		T	0.64		T
	992	G	331			0		A	0.25		A	0.22			0			0			0		A	0.14			991	G			A	0.32		A	0.28		A	0.07			0			0		A	0.63		A
	1001	A	334			0		C	0.25		C	0.22			0			0			0		C	0.14			1000	A			C	0.29		C	0.26		C	0.07			0			0		C	0.62		C
	1024	G	341			0		T	0.27		T	0.23			0			0			0		T	0.14			1023	G			T	0.34		T	0.30		T	0.08			0			0		T	0.66		T
	1028	C	343			0		T	0.27		T	0.22			0			0			0		T	0.14			1027	C			T	0.33		T	0.31		T	0.08			0			0		T	0.65		T
	1039	T	346			0		C	0.26		C	0.21			0			0			0		C	0.13			1038	T			C	0.32		C	0.30		C	0.07			0			0		C	0.63		C
	1042	G	347			0		A	0.26		A	0.21			0			0			0		A	0.13			1041	G			A	0.32		A	0.31		A	0.07			0			0		A	0.63		A
	1048	A	349			0		C	0.26		C	0.21			0			0			0		C	0.13			1047	A			C	0.31		C	0.30		C	0.07			0			0		C	0.63		C
	1054	G	351			0		A	0.27		A	0.22			0			0			0		A	0.14			1053	G			A	0.31		A	0.31		A	0.07			0			0		A	0.64		A
	1066	T	355			0		C	0.26		C	0.21			0			0			0		C	0.13			1065	T			C	0.30		C	0.29		C	0.07			0			0		C	0.63		C
	1078	C	359			0		T	0.26		T	0.20			0			0			0		T	0.13			1077	C			T	0.31		T	0.30		T	0.07			0			0		T	0.63		T
	1123	T	374			0		C	0.27		C	0.20			0			0			0		C	0.13			1122	T			C	0.30		C	0.30		C	0.07			0			0		C	0.63		C
	1126	T	375			0		C	0.27		C	0.21			0			0			0		C	0.13			1125	T			C	0.31		C	0.30		C	0.07			0			0		C	0.64		C
	1162	A	387			0		G	0.26		G	0.19			0			0			0		G	0.12			1161	A			G	0.29		G	0.30		G	0.07			0			0		G	0.64		G
	1168	G	389			0		A	0.27		A	0.21			0			0			0		A	0.13			1167	G			A	0.30		A	0.31		A	0.08			0			0		A	0.65		A
	1171	G	390			0		A	0.27		A	0.20			0			0			0		A	0.13			1170	G			A	0.30		A	0.31		A	0.08			0			0		A	0.65		A
	1173	A	391			0		G	0.27		G	0.20			0			0			0		G	0.13			1172	A			G	0.30		G	0.30		G	0.08			0			0		G	0.65		G
	1177	A	392			0		G	0.27		G	0.20			0			0			0		G	0.13			1176	A			G	0.29		G	0.30		G	0.08			0			0		G	0.65		G
	1180	A	393			0		G	0.28		G	0.21			0			0			0		G	0.13			1179	A			G	0.30		G	0.31		G	0.08			0			0		G	0.66		G
	1204	T	401			0		G	0.26		G	0.21			0			0			0		G	0.13			1203	T			G	0.29		G	0.31		G	0.08			0			0		G	0.65		G
	1216	A	405			0		G	0.28		G	0.21			0			0			0		G	0.14			1215	A			G	0.29		G	0.32		G	0.08			0			0		G	0.66		G
	1270	T	423			0		A	0.25		A	0.19			0			0			0		A	0.11			1269	T			A	0.28		A	0.29		A	0.08			0			0		A	0.64		A
	1279	T	426			0		C	0.25		C	0.19			0			0			0		C	0.12			1278	T			C	0.28		C	0.30		C	0.08			0			0		C	0.64		C
	1285	G	428			0		A	0.25		A	0.19			0			0			0		A	0.12			1284	G			A	0.29		A	0.30		A	0.08			0			0		A	0.64		A
	1300	A	433			0		G	0.25		G	0.19			0			0			0		G	0.12			1299	A			G	0.28		G	0.29		G	0.08			0			0		G	0.64		G
	1307	C	436			0		T	0.25		T	0.20			0			0			0		T	0.12			1306	C			T	0.29		T	0.30		T	0.08			0			0		T	0.64		T
	1330	T	443			0		C	0.23		C	0.19			0			0			0		C	0.11			1329	T			C	0.28		C	0.30		C	0.08			0			0		C	0.63		C
	1343	C	448			0		T	0.24		T	0.20			0			0			0		T	0.11			1342	C			T	0.29		T	0.31		T	0.09			0			0		T	0.64		T
	1345	A	448			0		G	0.24		G	0.19			0			0			0		G	0.11			1344	A			G	0.28		G	0.30		G	0.09			0			0		G	0.63		G
	1360	G	453			0		A	0.23		A	0.20			0			0			0		A	0.11			1359	G			A	0.29		A	0.30		A	0.08			0			0		A	0.63		A
	1384	A	461			0		G	0.22		G	0.18			0			0			0		G	0.10			1383	A			G	0.27		G	0.29		G	0.08			0			0		G	0.62		G
	1390	C	463			0		T	0.23		T	0.19			0			0			0		T	0.10			1389	C			T	0.30		T	0.31		T	0.09			0			0		T	0.64		T
	1393	C	464			0		T	0.23		T	0.19			0			0			0		T	0.10			1392	C			T	0.31		T	0.31		T	0.09			0			0		T	0.64		T
	1453	T	484			0		C	0.23		C	0.20			0			0			0		C	0.11			1452	T			C	0.31		C	0.30		C	0.08			0			0		C	0.63		C
	1456	G	485			0		A	0.24		A	0.21			0			0			0		A	0.12			1455	G			A	0.31		A	0.30		A	0.08			0			0		A	0.63		A
	1489	C	496			0		T	0.22		T	0.18			0			0			0		T	0.10			1488	C			T	0.30		T	0.28		T	0.07			0			0		T	0.60		T
	1510	T	503			0		C	0.21		C	0.18			0			0			0		C	0.10			1509	T			C	0.29		C	0.27		C	0.07			0			0		C	0.61		C
	1523	C	508			0		A	0.22		A	0.19			0			0			0		A	0.10			1522	C			A	0.31		A	0.29		A	0.08			0			0		A	0.62		A
	1525	C	508			0		T	0.23		T	0.19			0			0			0		T	0.10			1524	C			T	0.30		T	0.29		T	0.08			0			0		T	0.62		T
	1531	G	510			0		A	0.22		A	0.18			0			0			0		A	0.10			1530	G			A	0.29		A	0.27		A	0.08			0			0		A	0.61		A
	1537	G	512			0		A	0.22		A	0.19			0			0			0		A	0.10			1536	G			A	0.30		A	0.28		A	0.08			0			0		A	0.61		A
	1597	C	532			0		T	0.22		T	0.18			0			0			0		T	0.10			1596	C			T	0.31		T	0.28		T	0.08			0			0		T	0.62		T
	1603	C	534			0		T	0.22		T	0.19			0			0			0		T	0.11			1602	C			T	0.31		T	0.28		T	0.08			0			0		T	0.62		T
	1612	A	537			0		G	0.21		G	0.18			0			0			0		G	0.10			1611	A			G	0.30		G	0.27		G	0.08			0			0		G	0.61		G
	1621	A	540			0		G	0.21		G	0.17			0			0			0		G	0.10			1620	A			G	0.29		G	0.26		G	0.07			0			0		G	0.60		G
	1645	G	548			0		A	0.21		A	0.18			0			0			0		A	0.10			1644	G			A	0.32		A	0.27		A	0.08			0			0		A	0.61		A
	1646	C	549			0		T	0.20		T	0.17			0			0			0		T	0.10			1645	C			T	0.32		T	0.26		T	0.08			0			0		T	0.60		T
	1648	A	549			0		G	0.20		G	0.17			0			0			0		G	0.10			1647	A			G	0.31		G	0.26		G	0.08			0			0		G	0.60		G
	1666	A	555			0		G	0.20		G	0.18			0			0			0		G	0.10			1665	A			G	0.31		G	0.26		G	0.07			0			0		G	0.61		G
	1672	C	557			0		A	0.22		A	0.19			0			0			0		A	0.11			1671	C			A	0.35		A	0.29		A	0.08			0			0		A	0.63		A
	1687	G	562			0		A	0.21		A	0.19			0			0			0		A	0.11			1686	G			A	0.34		A	0.27		A	0.08			0			0		A	0.63		A
	1702	A	567			0		G	0.20		G	0.18			0			0			0		G	0.10			1701	A			G	0.30		G	0.26		G	0.07			0			0		G	0.60		G
	1711	G	570			0		A	0.20		A	0.19			0			0			0		A	0.11			1710	G			A	0.32		A	0.27		A	0.07			0			0		A	0.61		A
	1723	C	574			0		T	0.21		T	0.20			0			0			0		T	0.11			1722	C			T	0.33		T	0.27		T	0.08			0			0		T	0.63		T
	1733	T	578			0		C	0.21		C	0.19			0			0			0		C	0.11			1732	T			C	0.31		C	0.27		C	0.08			0			0		C	0.62		C
	1765	A	588			0		G	0.21		G	0.20			0			0			0		G	0.11			1764	A			G	0.33		G	0.27		G	0.09			0			0		G	0.64		G
	1810	G	603			0		A	0.22		A	0.21			0			0			0		A	0.13			1809	G			A	0.33		A	0.29		A	0.09			0			0		A	0.65		A
	1837	T	612			0		C	0.16		C	0.19			0			0			0		C	0.12			1836	T			C	0.35		C	0.26		C	0.08			0			0		C	0.65		C
	1840	T	613			0		C	0.15		C	0.19			0			0			0		C	0.12			1839	T			C	0.35		C	0.26		C	0.08			0			0		C	0.65		C
	1876	T	625			0		C	0.14		C	0.18			0			0			0		C	0.11			1875	T			C	0.34		C	0.24		C	0.07			0			0		C	0.63		C
	1894	G	631			0		A	0.15		A	0.18			0			0			0		A	0.11			1893	G			A	0.35		A	0.25		A	0.07			0			0		A	0.63		A
	1909	C	636			0		T	0.39		T	0.24		T	0.13			0			0		T	0.16			1908	T				0		C	0.28		C	0.63		C	0.24		C	0.94		C	0.11		C
	1912	G	637			0		A	0.13		A	0.17			0			0			0		A	0.12			1911	G			A	0.34		A	0.23		A	0.06			0			0		A	0.61		A
	1924	G	641			0		A	0.13		A	0.15			0			0			0		A	0.10			1923	G			A	0.35		A	0.22		A	0.06			0			0		A	0.58		A
	1930	C	643			0		T	0.12		T	0.15			0			0			0		T	0.10			1929	C			T	0.39		T	0.22						0			0		T	0.57		T
	1936	T	645			0		C	0.13		C	0.15			0			0			0		C	0.11			1935	T			C	0.39		C	0.22		C	0.05			0			0		C	0.57		C
	1951	A	650			0		T	0.14		T	0.16			0			0			0		T	0.11			1950	A			T	0.40		T	0.24		T	0.05			0			0		T	0.58		T
	1954	A	651			0		G	0.13		G	0.16			0			0			0		G	0.11			1953	A			G	0.41		G	0.23		G	0.05			0			0		G	0.57		G
	1956	A	652			0		G	0.13		G	0.15			0			0			0		G	0.11			1955	A			G	0.40		G	0.23		G	0.05			0			0		G	0.58		G
	1966	C	655			0		T	0.13		T	0.17			0			0			0		T	0.11			1965	C			T	0.43		T	0.24		T	0.06			0			0		T	0.63		T
	1975	G	658			0		A	0.18		A	0.17			0			0			0		A	0.11			1974	A			G	0.33		G	0.66		G	0.93		G	0.96		G	1.00		G	0.36		G
																																0			0			0			0			0			0
	2008	A	669			0		G	0.15		G	0.15			0			0			0		G	0.09			2007	G			A	0.33		A	0.69		A	0.93		A	0.96		A	1.00		A	0.37		A
	2026	C	675			0		T	0.15		T	0.15			0			0			0		T	0.09			2025	T			C	0.31		C	0.68		C	0.93		C	0.96		C	1.00		C	0.37		C
	2053	G	684			0		A	0.19		A	0.15			0			0			0		A	0.08			2052	A			G	0.30		G	0.61		G	0.93		G	0.96		G	1.00		G	0.37		G
																																0			0			0			0			0			0
	2056	G	685			0		A	0.35		A	0.20		A	0.11			0			0		A	0.12			2055	A						G	0.28		G	0.66		G	0.26		G	0.93		G	0.13		G
	2080	C	693			0		T	0.18		T	0.13			0			0			0		T	0.08			2079	T			C	0.29		C	0.61		C	0.93		C	0.96		C	1.00		C	0.38		C
	2083	A	694			0		T	0.18		T	0.11			0			0			0		T	0.07			2082	T			A	0.28		A	0.60		A	0.93		A	0.96		A	1.00		A	0.37		A
																																0			0			0			0			0			0
	2119	G	706			0		A	0.20		A	0.11			0			0			0		A	0.10			2118	A			G	0.20		G	0.54		G	0.90		G	0.95		G	0.99		G	0.32		G
	2125	G	708			0		A	0.21		A	0.11			0			0			0		A	0.10			2124	A			G	0.20		G	0.53		G	0.90		G	0.95		G	0.99		G	0.32		G
	2128	T	709			0		G	0.20		G	0.10			0			0			0		G	0.10			2127	G			T	0.21		T	0.55		T	0.90		T	0.95		T	1.00		T	0.32		T
	2158	C	719			0		T	0.19		T	0.10			0			0			0		T	0.10			2157	T			C	0.16		C	0.42		C	0.89		C	0.95		C	0.99		C	0.31		C
	2159	A				0			0			0			0		-	0.07			0			0								0			0			0			0			0			0
	2160	G				0			0			0			0		-	0.07			0			0			2161	T			-	0.13		-	0.17			0			0			0			0
	2161	A				0			0			0			0		-	0.07			0			0
	2162	T				0			0			0			0		-	0.07			0			0								0			0			0			0			0			0
	2163	T				0			0			0			0		-	0.07			0			0								0			0			0			0			0			0
	2180	T	727			0		C	0.25		C	0.09			0			0			0		C	0.10			2179	C			T	0.16		T	0.44		T	0.89		T	0.95		T	0.99		T	0.31		T
	2197	G	732			0		A	0.25		A	0.09			0			0			0		A	0.10			2196	A			G	0.15		G	0.43		G	0.89		G	0.95		G	0.99		G	0.32		G
	2209	A	736			0		G	0.25		G	0.08			0			0			0		G	0.10			2208	G			A	0.15		A	0.42		A	0.90		A	0.95		A	0.99		A	0.33		A
	2221	G	740			0		A	0.25		A	0.08			0			0			0		A	0.10			2220	A			G	0.15		G	0.43		G	0.90		G	0.95		G	0.99		G	0.33		G
	2256	T	752			0		C	0.26		C	0.08			0			0			0		C	0.10			2255	C			T	0.15		T	0.40		T	0.89		T	0.95		T	0.99		T	0.32		T
	2264	T				0		C	0.26		C	0.08			0			0			0		C	0.10								0			0			0			0			0			0
	2274	T				0		C	0.24		C	0.06			0			0			0		C	0.08								0			0			0			0			0			0
	2275	T				0		C	0.25		C	0.07			0			0			0		C	0.09								0			0			0			0			0			0
	2298	A				0		G	0.26		G	0.07			0			0			0		G	0.09								0			0			0			0			0			0
	2306	C				0		T	0.28		T	0.07			0			0			0		T	0.09								0			0			0			0			0			0
	2308	G				0		A	0.39		A	0.11		A	0.07			0			0		A	0.12								0			0			0			0			0			0
	2311	C				0		A	0.31		A	0.08			0			0			0		A	0.1								0			0			0			0			0			0
																																0			0			0			0			0			0
[truncated: 28 more columns]

## Sheet: spread
data cleaned-indels removed																data for figure
Sera	none	M74	M5	F9	F16	M56	M9	none	M74	M56	F09	F16	M50	M09		Amino Acid	CO Viruses	PK Viruses
15	0	1	1	0	0	0	1	1	1	1	1	1	1	1		5	3	7
25	0	1	1	0	0	0	1	1	1	1	1	1	1	1		8	3	7
37	0	1	1	0	0	0	1	1	1	1	1	1	1	1		12	3	7
40	0	1	1	1	0	0	0	1	1	1	1	1	1	1		13	3	7
41	0	1	1	0	0	0	1	1	1	1	1	1	1	1		14	3	7
76	0	1	1	0	0	0	1	1	1	1	1	1	1	1		25	3	7
103	0	1	1	0	0	0	1	1	1	1	1	1	1	1		34	3	7
112	0	1	1	0	0	0	1	1	1	1	1	1	1	1		37	3	7
139	0	1	1	0	0	0	1	1	1	1	1	1	1	1		46	3	7
151	0	1	1	0	0	0	1	1	1	1	1	1	1	1		50	3	7
157	0	1	1	0	0	0	1	1	1	1	1	1	1	1		52	3	7
160	0	1	1	0	0	0	1	1	1	1	1	1	1	1		53	3	7
163	0	1	1	1	0	0	0	0	1	1	1	1	1	1		54	3	6
169	0	1	1	0	0	0	1	1	1	1	1	1	1	1		56	3	7
170	0	1	1	0	0	0	1	1	1	1	1	1	1	1		57	3	7
178	0	1	1	0	0	0	1	1	1	1	1	1	1	1		59	3	7
179	0	1	1	0	0	0	1	1	1	1	1	1	1	1		60	3	7
181	0	1	1	0	0	0	1	1	1	1	1	1	1	1		60	3	7
187	0	1	1	0	0	0	1	1	1	1	1	1	1	1		62	3	7
190	0	1	1	0	0	0	1	1	1	1	1	1	1	1		63	3	7
197	0	1	1	0	0	0	1	1	1	1	1	1	1	1		66	3	7
199	0	1	1	0	0	0	1	1	1	1	1	1	1	1		66	3	7
214	0	1	1	0	0	0	1	1	1	1	1	1	1	1		71	3	7
222	0	1	0	0	0	0	0	0	0	0	0	0	0	0		74	1	0
223	0	1	1	0	0	0	1	1	1	1	1	1	1	1		74	3	7
229	0	1	1	0	0	0	1	1	1	1	1	1	1	1		76	3	7
230	0	1	1	0	0	0	0	0	0	0	0	0	0	0		77	2	0
238	0	1	1	0	0	0	1	1	1	1	1	1	1	1		79	3	7
250	0	1	1	0	0	0	1	1	1	1	1	1	1	1		83	3	7
266	0	1	1	0	0	0	1	1	1	1	1	1	1	1		89	3	7
268	0	1	1	0	0	0	1	1	1	1	1	1	1	1		89	3	7
292	0	1	1	0	0	0	1	1	1	1	1	1	1	1		97	3	7
298	0	1	1	0	0	0	1	1	1	1	1	1	1	1		99	3	7
307	0	1	1	0	0	0	1	1	1	1	1	1	1	1		102	3	7
331	0	1	1	0	0	0	1	1	1	1	1	1	1	1		110	3	7
340	0	1	1	0	0	0	1	1	1	1	1	1	1	1		113	3	7
388	0	1	1	0	0	0	1	1	1	1	1	1	1	1		129	3	7
412	0	1	1	0	0	0	1	1	1	1	1	1	1	1		137	3	7
430	0	1	1	0	0	0	1	1	1	1	0	0	1	1		143	3	5
433	0	1	1	0	0	0	1	1	1	1	0	0	1	1		144	3	5
448	0	1	1	0	0	0	1	1	1	1	0	0	1	1		149	3	5
451	0	1	1	0	0	0	1	1	1	1	0	0	1	1		150	3	5
454	0	1	1	0	0	0	1	1	1	1	0	0	1	1		151	3	5
466	0	1	1	0	0	0	1	1	1	1	0	0	1	1		155	3	5
475	0	1	1	0	0	0	1	1	1	1	0	0	1	1		158	3	5
481	0	1	1	0	0	0	1	1	1	1	0	0	1	1		160	3	5
487	0	1	1	1	0	0	0	1	1	1	1	1	1	1		162	3	7
490	0	1	1	0	0	0	1	1	1	1	0	0	1	1		163	3	5
491	0	1	1	0	0	0	1	1	1	1	0	0	1	1		164	3	5
496	0	1	1	0	0	0	1	1	1	1	0	0	1	1		165	3	5
505	0	1	1	0	0	0	1	1	1	1	0	0	1	1		167	3	5
528	0	1	1	0	0	0	1	1	1	1	0	0	1	1		176	3	5
529	0	1	1	0	0	0	1	1	1	1	0	0	1	1		176	3	5
553	0	0	1	1	0	0	1	0	0	0	0	0	0	0		184	3	0
580	0	1	1	0	0	0	1	1	1	1	0	0	1	1		193	3	5
610	0	1	1	0	0	0	1	1	1	1	0	0	1	1		203	3	5
622	0	1	1	1	0	0	1	1	1	1	1	1	1	1		207	4	7
623	0	1	1	1	0	0	1	1	1	1	1	1	1	1		208	4	7
633	0	1	1	0	0	0	1	1	1	1	0	0	1	1		211	3	5
634	0	1	1	0	0	0	1	1	1	1	0	0	1	1		211	3	5
638	0	1	1	0	0	0	1	1	1	1	0	0	1	1		213	3	5
642	0	1	1	0	0	0	1	1	1	1	0	0	1	1		214	3	5
665	0	1	1	1	0	0	1	1	1	1	1	1	1	1		222	4	7
667	0	1	1	0	0	0	1	1	1	1	0	0	1	1		222	3	5
671	0	1	1	1	0	0	1	1	1	1	1	1	1	1		224	4	7
691	0	1	1	0	0	0	1	1	1	1	0	0	1	1		230	3	5
709	0	1	1	0	0	0	1	1	1	1	0	0	1	1		236	3	5
727	0	1	1	0	0	0	1	1	1	1	0	0	1	1		242	3	5
730	0	1	1	0	0	0	1	1	1	1	0	0	1	1		243	3	5
745	0	1	1	0	0	0	1	1	1	1	0	0	1	1		248	3	5
784	0	1	1	0	0	0	1	1	1	1	0	0	1	1		261	3	5
787	0	1	1	0	0	0	1	1	1	1	0	0	1	1		262	3	5
814	0	1	1	0	0	0	1	1	1	1	0	0	1	1		271	3	5
817	0	1	1	0	0	0	1	1	1	1	0	0	1	1		271	3	5
820	0	1	1	0	0	0	1	1	1	1	0	0	1	1		273	3	5
829	0	1	1	0	0	0	1	1	1	1	0	0	1	1		276	3	5
832	0	1	1	0	0	0	1	1	1	1	0	0	1	1		277	3	5
838	0	1	1	0	0	0	1	1	1	1	0	0	1	1		279	3	5
859	0	1	1	0	0	0	1	1	1	1	0	0	1	1		286	3	5
895	0	1	1	0	0	0	1	1	1	1	0	0	1	1		298	3	5
922	0	1	1	0	0	0	1	1	1	1	0	0	1	1		307	3	5
937	0	1	1	0	0	0	1	1	1	1	0	0	1	1		312	3	5
943	0	1	1	0	0	0	1	1	1	1	0	0	1	1		214	3	5
947	0	1	1	0	0	0	1	1	1	1	0	0	1	1		316	3	5
961	0	1	1	0	0	0	1	1	1	1	0	0	1	1		230	3	5
992	0	1	1	0	0	0	1	1	1	1	0	0	1	1		331	3	5
1001	0	1	1	0	0	0	1	1	1	1	0	0	1	1		334	3	5
1024	0	1	1	0	0	0	1	1	1	1	0	0	1	1		341	3	5
1028	0	1	1	0	0	0	1	1	1	1	0	0	1	1		343	3	5
1039	0	1	1	0	0	0	1	1	1	1	0	0	1	1		346	3	5
1042	0	1	1	0	0	0	1	1	1	1	0	0	1	1		347	3	5
1048	0	1	1	0	0	0	1	1	1	1	0	0	1	1		349	3	5
1054	0	1	1	0	0	0	1	1	1	1	0	0	1	1		351	3	5
1066	0	1	1	0	0	0	1	1	1	1	0	0	1	1		355	3	5
1078	0	1	1	0	0	0	1	1	1	1	0	0	1	1		359	3	5
1123	0	1	1	0	0	0	1	1	1	1	0	0	1	1		374	3	5
1126	0	1	1	0	0	0	1	1	1	1	0	0	1	1		375	3	5
1162	0	1	1	0	0	0	1	1	1	1	0	0	1	1		387	3	5
1168	0	1	1	0	0	0	1	1	1	1	0	0	1	1		389	3	5
1171	0	1	1	0	0	0	1	1	1	1	0	0	1	1		390	3	5
1173	0	1	1	0	0	0	1	1	1	1	0	0	1	1		391	3	5
1177	0	1	1	0	0	0	1	1	1	1	0	0	1	1		392	3	5
1180	0	1	1	0	0	0	1	1	1	1	0	0	1	1		393	3	5
1204	0	1	1	0	0	0	1	1	1	1	0	0	1	1		401	3	5
1216	0	1	1	0	0	0	1	1	1	1	0	0	1	1		405	3	5
1270	0	1	1	0	0	0	1	1	1	1	0	0	1	1		423	3	5
1279	0	1	1	0	0	0	1	1	1	1	0	0	1	1		426	3	5
1285	0	1	1	0	0	0	1	1	1	1	0	0	1	1		428	3	5
1300	0	1	1	0	0	0	1	1	1	1	0	0	1	1		433	3	5
1307	0	1	1	0	0	0	1	1	1	1	0	0	1	1		436	3	5
1330	0	1	1	0	0	0	1	1	1	1	0	0	1	1		443	3	5
1343	0	1	1	0	0	0	1	1	1	1	0	0	1	1		448	3	5
1345	0	1	1	0	0	0	1	1	1	1	0	0	1	1		448	3	5
1360	0	1	1	0	0	0	1	1	1	1	0	0	1	1		453	3	5
1384	0	1	1	0	0	0	1	1	1	1	0	0	1	1		461	3	5
1390	0	1	1	0	0	0	1	1	1	1	0	0	1	1		463	3	5
1393	0	1	1	0	0	0	1	1	1	1	0	0	1	1		464	3	5
1453	0	1	1	0	0	0	1	1	1	1	0	0	1	1		484	3	5
1456	0	1	1	0	0	0	1	1	1	1	0	0	1	1		485	3	5
1489	0	1	1	0	0	0	1	1	1	1	0	0	1	1		496	3	5
1510	0	1	1	0	0	0	1	1	1	1	0	0	1	1		503	3	5
1523	0	1	1	0	0	0	1	1	1	1	0	0	1	1		508	3	5
1525	0	1	1	0	0	0	1	1	1	1	0	0	1	1		508	3	5
1531	0	1	1	0	0	0	1	1	1	1	0	0	1	1		510	3	5
1537	0	1	1	0	0	0	1	1	1	1	0	0	1	1		512	3	5
1597	0	1	1	0	0	0	1	1	1	1	0	0	1	1		532	3	5
1603	0	1	1	0	0	0	1	1	1	1	0	0	1	1		534	3	5
1612	0	1	1	0	0	0	1	1	1	1	0	0	1	1		537	3	5
1621	0	1	1	0	0	0	1	1	1	1	0	0	1	1		540	3	5
1645	0	1	1	0	0	0	1	1	1	1	0	0	1	1		548	3	5
1646	0	1	1	0	0	0	1	1	1	1	0	0	1	1		549	3	5
1648	0	1	1	0	0	0	1	1	1	1	0	0	1	1		549	3	5
1666	0	1	1	0	0	0	1	1	1	1	0	0	1	1		555	3	5
1672	0	1	1	0	0	0	1	1	1	1	0	0	1	1		557	3	5
1687	0	1	1	0	0	0	1	1	1	1	0	0	1	1		562	3	5
1702	0	1	1	0	0	0	1	1	1	1	0	0	1	1		567	3	5
1711	0	1	1	0	0	0	1	1	1	1	0	0	1	1		570	3	5
1723	0	1	1	0	0	0	1	1	1	1	0	0	1	1		574	3	5
1733	0	1	1	0	0	0	1	1	1	1	0	0	1	1		578	3	5
1765	0	1	1	0	0	0	1	1	1	1	0	0	1	1		588	3	5
1810	0	1	1	0	0	0	1	1	1	1	0	0	1	1		603	3	5
1837	0	1	1	0	0	0	1	1	1	1	0	0	1	1		612	3	5
1840	0	1	1	0	0	0	1	1	1	1	0	0	1	1		613	3	5
1876	0	1	1	0	0	0	1	1	1	1	0	0	1	1		625	3	5
1894	0	1	1	0	0	0	1	1	1	1	0	0	1	1		631	3	5
1908	0	1	1	1	0	0	1	0	1	1	1	1	1	1		636	4	6
1912	0	1	1	0	0	0	1	1	1	1	0	0	1	1		637	3	5
1924	0	1	1	0	0	0	1	1	1	1	0	0	1	1		641	3	5
1930	0	1	1	0	0	0	1	1	1	1	0	0	1	1		643	3	5
1936	0	1	1	0	0	0	1	1	1	1	0	0	1	1		645	3	5
1951	0	1	1	0	0	0	1	1	1	1	0	0	1	1		650	3	5
1954	0	1	1	0	0	0	1	1	1	1	0	0	1	1		651	3	5
1956	0	1	1	0	0	0	1	1	1	1	0	0	1	1		652	3	5
1966	0	1	1	0	0	0	1	1	1	1	0	0	1	1		655	3	5
1975	0	1	1	0	0	0	1	1	1	1	1	1	1	1		658	3	7
2008	0	1	1	0	0	0	1	1	1	1	1	1	1	1		669	3	7
2026	0	1	1	0	0	0	1	1	1	1	1	1	1	1		675	3	7
2053	0	1	1	0	0	0	1	1	1	1	1	1	1	1		684	3	7
2056	0	1	1	1	0	0	1	1	1	1	1	1	1	1		685	4	7
2079	0	1	1	0	0	0	1	1	1	1	1	1	1	1		693	3	7
2083	0	1	1	0	0	0	1	1	1	1	1	1	1	1		694	3	7
2119	0	1	1	0	0	0	1	1	1	1	1	1	1	1		706	3	7
2125	0	1	1	0	0	0	1	1	1	1	1	1	1	1		708	3	7
2128	0	1	1	0	0	0	1	1	1	1	1	1	1	1		709	3	7
2158	0	1	1	0	0	0	1	1	1	1	1	1	1	1		719	3	7
2180	0	1	1	0	0	0	1	1	1	1	1	1	1	1		727	3	7
2197	0	1	1	0	0	0	1	1	1	1	1	1	1	1		732	3	7
2209	0	1	1	0	0	0	1	1	1	1	1	1	1	1		736	3	7
2221	0	1	1	0	0	0	1	1	1	1	1	1	1	1		740	3	7
2256	0	1	1	0	0	0	1	1	1	1	1	1	1	1		752	3	7
