# Supplementary material for: Insights from the comparison of genomic variants from two influenza B viruses grown in the presence of human antibodies in cell culture
Source: PLoS One. 2020 Sep 14;15(9):e0239015. doi: 10.1371/journal.pone.0239015 (PMC7489522; doi:10.1371/journal.pone.0239015)
Supplement: S3 File — The excel file contains the aligned variant sites for the ORF of the PA segment for two parental influenza B viruses and the six escape viruses generated for each. A second tab shows the spread of the variants along the ORF. (XLSX) [file pone.0239015.s003.xlsx]

## Sheet: PA
Number of passages					1			3			4			4			1			3			4			Number of passages					1			3			3			4			3			4			4
Sera used					none			M74			M5			F9			F16			M56			M9			Sera used					none			M74			M56			F09			F16			M50			M09
Sample name					CO			COm74			COm5			COf9			COf16			COm56			COm9			Sample name					PK			PKm74			PKm56			PKf09			PKf16			PKm50			PKm09
Profiling id					prof_524761_mut			prof_524762_mut			prof_524764_mut			prof_524767_mut			prof_524766_mut			prof_524763_mut			prof_524765_mut			Profiling id					prof_525691_mut			prof_525692_mut			prof_525693_mut			prof_525697_mut			prof_525696_mut			prof_525694_mut			prof_525695_mut
	Pos	Ref	AA Ref	AA Pos	Mut	AF	AA Sub	Mut	AF	AA Sub	Mut	AF	AA Sub	Mut	AF	AA Sub	Mut	AF	AA Sub	Mut	AF	AA Sub	Mut	AF	AA Sub		Pos	Ref	AA Ref	AA Pos	SNP	AF	AA Sub	SNP	AF	AA Sub	SNP	AF	AA Sub	SNP	AF	AA Sub	SNP	AF	AA Sub	SNP	AF	AA Sub	SNP
Segment PA						0			0			0			0			0			0			0		Segment 3, PA						0			0			0			0			0			0
	10	A				0		G	0.41			0			0			0			0		G	0.09								0			0			0			0			0			0
	24	T	3		C	0.23		C	0.15			0		C	0.08			0			0		C	0.05								0			0			0			0			0			0
						0			0			0			0			0			0			0			102	G			A	0.06			0			0			0			0			0
	126	T	37			0		C	0.45		C	0.07			0			0			0		C	0.13			111	C			T	0.09		T	0.20		T	0.47		T	0.99		T	0.98		T	0.51		T
	132	C	39			0		T	0.45		T	0.06			0			0			0		T	0.13			117	T			C	0.09		C	0.19		C	0.47		C	0.99		C	0.98		C	0.51		C
	183	A			G	0.15		G	0.11			0			0			0			0			0								0			0			0			0			0			0
	185	A			C	0.13		C	0.09			0			0			0			0			0								0			0			0			0			0			0
	187	G			-	0.13		-	0.09			0			0			0			0			0								0			0			0			0			0			0
	188	G			-	0.13		-	0.09			0			0			0			0			0								0			0			0			0			0			0
	189	A			C	0.12		C	0.09			0			0			0			0			0								0			0			0			0			0			0
	193	G			T	0.13		T	0.09			0			0			0			0			0								0			0			0			0			0			0
	194	C			A	0.14		A	0.10			0		A	0.05			0			0			0								0			0			0			0			0			0
	196	T			G	0.14		G	0.10			0		G	0.05			0			0			0								0			0			0			0			0			0
	199	A			C	0.13		C	0.09			0			0			0			0			0								0			0			0			0			0			0
	202	G			-	0.14		-	0.09			0			0			0			0			0								0			0			0			0			0			0
	203	C			A	0.14		A	0.09			0			0			0			0			0								0			0			0			0			0			0
	206	T			G	0.13		G	0.09			0			0			0			0			0								0			0			0			0			0			0
	208	G			A	0.14		A	0.10			0		A	0.05			0			0			0								0			0			0			0			0			0
	210	A			T	0.13		T	0.09			0			0			0			0			0								0			0			0			0			0			0
	213	A			G	0.12		G	0.09			0			0			0			0			0								0			0			0			0			0			0
	214	C			G	0.13		G	0.09			0			0			0			0			0								0			0			0			0			0			0
	217	G			T	0.13		T	0.09			0			0			0			0			0								0			0			0			0			0			0
	231	C	72			0		T	0.57		T	0.09			0			0			0		T	0.18			216	T			C	0.13		C	0.20		C	0.56		C	0.98		C	0.99		C	0.54		C
	244	T			+	0.09		+	0.08			0			0			0			0			0								0			0			0			0			0			0
	250	G			C	0.05			0			0			0			0			0			0								0			0			0			0			0			0
	251	T			A	0.06			0			0			0			0			0			0								0			0			0			0			0			0
	255	T			G	0.05			0			0			0			0			0			0								0			0			0			0			0			0
	291	G	82			0		A	0.50		A	0.09			0			0			0		A	0.18			276	A			G	0.21		G	0.26		G	0.58		G	0.99		G	0.99		G	0.53		G
	315	A	100			0		G	0.48		G	0.09			0			0			0		G	0.19			300	G			A	0.23		A	0.29		A	0.60		A	1.00		A	0.99		A	0.55		A
	354	C	113			0		T	0.50		T	0.10			0			0			0		T	0.19			339	T			C	0.22		C	0.27		C	0.56		C	0.99		C	0.99		C	0.53		C
	357	A	114			0		G	0.50		G	0.10			0			0			0		G	0.19			342	G			A	0.22		A	0.27		A	0.56		A	0.99		A	0.99		A	0.53		A
	363	A	116			0		G	0.50		G	0.10			0			0			0		G	0.19			348	G			A	0.22		A	0.27		A	0.56		A	0.99		A	0.99		A	0.52		A
	390	G	125			0		A	0.50		A	0.10			0			0			0		A	0.19								0			0			0			0			0			0
						0			0			0			0			0			0			0			375	A			G	0.23		G	0.27		G	0.56		G	1.00		G	0.99		G	0.51		G
	426	A	137			0		G	0.50		G	0.10			0			0			0		G	0.19			411	G			A	0.24		A	0.27		A	0.55		A	1.00		A	1.00		A	0.51		A
	429	A	138			0		G	0.50		G	0.10			0			0			0		G	0.19			414	G			A	0.24		A	0.27		A	0.55		A	0.99		A	1.00		A	0.50		A
	430	T	139			0		C	0.50		C	0.11			0			0			0		C	0.19			415	C			T	0.23		T	0.26		T	0.52		T	0.99		T	0.99		T	0.49		T
	450	G	145			0		A	0.52		A	0.11			0			0			0		A	0.21			435	A			G	0.22		G	0.26		G	0.52		G	0.99		G	0.99		G	0.49		G
	477	C	154			0		T	0.51		T	0.11			0			0			0		T	0.21			462	T			C	0.24		C	0.27		C	0.52		C	0.99		C	1.00		C	0.48		C
						0			0			0			0			0			0			0			479	C			A	0.06			0			0			0			0			0
						0			0			0			0			0			0			0			482	C			G	0.05			0			0			0			0			0
						0			0			0			0			0			0			0			483	A			G	0.05			0			0			0			0			0
						0			0			0			0			0			0			0			487	G			A	0.05			0			0			0			0			0
	534	A	173			0		G	0.55		G	0.12			0			0			0		G	0.21			519	G			A	0.27		A	0.26		A	0.50		A	1.00		A	1.00		A	0.47		A
	549	G	178			0		A	0.57		A	0.12			0			0			0		A	0.23			534	A			G	0.25		G	0.24		G	0.49		G	1.00		G	1.00		G	0.45		G
	570	T	185			0		C	0.60		C	0.13			0			0			0		C	0.23			555	C			T	0.28		T	0.23		T	0.50		T	0.99		T	1.00		T	0.45		T
	618	T	201			0		C	0.59		C	0.12			0			0			0		C	0.23			603	C			T	0.32		T	0.25		T	0.52		T	0.99		T	1.00		T	0.48		T
	623	A	203			0		G	0.57		G	0.13			0			0			0		G	0.24			608	G			A	0.36		A	0.26		A	0.54		A	0.99		A	1.00		A	0.49		A
	633	G	206			0		A	0.59		A	0.13			0			0			0		A	0.25			618	A			G	0.36		G	0.25		G	0.54		G	1.00		G	1.00		G	0.48		G
						0			0			0			0			0			0			0			631	C			-	0.10			0			0			0			0			0
						0			0			0			0			0			0			0			632	T			G	0.09			0			0			0			0			0
						0			0			0			0			0			0			0			635	G			-	0.10			0			0			0			0			0
						0			0			0			0			0			0			0			637	G			A	0.10			0			0			0			0			0
						0			0			0			0			0			0			0			640	A			G	0.10			0			0			0			0			0
						0			0			0			0			0			0			0			645	T			A	0.09			0			0			0			0			0
	663	T				0			0			0			0			0		C	0.07			0											0			0			0			0			0
	666	A	217			0		T	0.59		T	0.13			0			0			0		T	0.24			651	T			A	0.42		A	0.26		A	0.56		A	0.99		A	1.00		A	0.49		A
	669	C	218			0		T	0.58		T	0.13			0			0			0		T	0.23			654	T			C	0.42		C	0.25		C	0.56		C	0.99		C	1.00		C	0.49		C
	717	C	234			0		T	0.13		T	0.08		T	0.14			0			0			0			702	C			T	0.46		T	0.16			0		T	0.79		T	0.06		T	0.39		T
	720	A	235			0		G	0.57		G	0.12			0			0			0		G	0.23			705	G			A	0.47		A	0.28		A	0.61		A	0.99		A	1.00		A	0.53		A
	741	T	242			0		C	0.59		C	0.12			0			0			0		C	0.23			726	C			T	0.48		T	0.27		T	0.62		T	0.99		T	1.00		T	0.53		T
	777	T				0		A	0.13		A	0.09		A	0.15			0			0			0			762	T			A	0.47		A	0.17					A	0.78		A	0.06		A	0.39		A
	786	A	257			0		G	0.58		G	0.12			0			0			0		G	0.23			771	G			A	0.49		A	0.28		A	0.66		A	0.99		A	1.00		A	0.54		A
	788	C	258			0		A	0.58		A	0.12			0			0			0		A	0.23			773	A			C	0.49		C	0.28		C	0.66		C	0.99		C	1.00		C	0.54		C
	798	C	261			0		T	0.59		T	0.12			0			0			0		T	0.24			783	C			T	0.47		T	0.70		T	0.34			0			0		T	0.42		T
	801	A	262			0		G	0.13		G	0.10		G	0.16			0			0			0			786	A			G	0.49		G	0.17			0		G	0.80		G	0.05		G	0.41		G
	826	G	271			0		A	0.58		A	0.13			0			0			0		A	0.25			811	G			A	0.46		A	0.69		A	0.36			0			0		A	0.42		A
	865	C	284			0		T	0.56		T	0.11			0			0			0		T	0.21			850	T			C	0.49		C	0.29		C	0.58		C	0.99		C	1.00		C	0.53		C
	882	A	289			0		G	0.55		G	0.11			0			0			0		G	0.21			867	G			A	0.49		A	0.30		A	0.56		A	1.00		A	1.00		A	0.52		A
	885	A	290			0		G	0.53		G	0.10			0			0			0		G	0.20			870	G			A	0.48		A	0.29		A	0.56		A	0.99		A	1.00		A	0.51		A
	886	T	291			0		C	0.54		C	0.10			0			0			0		C	0.20			871	C			T	0.47		T	0.28		T	0.54		T	0.99		T	1.00		T	0.50		T
	900	T	295			0		G	0.54		G	0.11			0			0			0		G	0.21			885	G			T	0.47		T	0.30		T	0.54		T	0.99		T	1.00		T	0.51		T
	921	G	302			0		A	0.52		A	0.10			0			0			0		A	0.19			906	A			G	0.47		G	0.30		G	0.54		G	0.99		G	1.00		G	0.52		G
	972	A	319			0		G	0.50		G	0.09			0			0			0		G	0.18			957	G			A	0.49		A	0.32		A	0.55		A	1.00		A	1.00		A	0.53		A
	1002	G	329			0		A	0.50		A	0.10			0			0			0		A	0.18			987	A			G	0.48		G	0.31		G	0.55		G	1.00		G	1.00		G	0.53		G
	1021	T	336			0		C	0.48		C	0.09			0			0			0		C	0.17			1006	T			C	0.49		C	0.67		C	0.41			0			0		C	0.44		C
	1029	G	338			0		A	0.49		A	0.09			0			0			0		A	0.17			1014	A			G	0.49		G	0.31		G	0.59		G	1.00		G	1.00		G	0.54		G
	1069	G	352			0		A	0.51		A	0.10			0			0			0		A	0.18			1054	A			G	0.46		G	0.29		G	0.57		G	1.00		G	1.00		G	0.52		G
	1070	C	352			0		T	0.51		T	0.10			0			0			0		T	0.17			1055	T			C	0.47		C	0.30		C	0.58		C	1.00		C	1.00		C	0.52		C
	1104	A	363			0		G	0.51		G	0.10			0			0			0		G	0.18			1089	G			A	0.49		A	0.31		A	0.61		A	1.00		A	1.00		A	0.54		A
	1122	A	369			0		T	0.50		T	0.10			0			0			0		T	0.18			1107	A			T	0.48		T	0.67		T	0.37			0			0		T	0.43		T
	1134	G	373			0		A	0.51		A	0.10			0			0			0		A	0.19			1119	G			A	0.48		A	0.68		A	0.37			0			0		A	0.44		A
	1203	A	396			0		G	0.55		G	0.11			0			0			0		G	0.21			1188	G			A	0.49		A	0.29		A	0.60		A	1.00		A	1.00		A	0.53		A
	1239	T	408			0		C	0.50		C	0.10			0			0			0		C	0.18			1224	T			C	0.44		C	0.66		C	0.34			0			0		C	0.43		C
	1297	A	428			0		G	0.50		G	0.11			0			0			0		G	0.19			1282	A			G	0.46		G	0.66		G	0.32			0			0		G	0.43		G
	1305	C	430			0		A	0.50		A	0.11			0			0			0		A	0.19			1290	C			A	0.47		A	0.67		A	0.33			0			0		A	0.44		A
	1308	A	431			0		G	0.49		G	0.11			0			0			0		G	0.18			1293	A			G	0.45		G	0.65		G	0.33			0			0		G	0.43		G
	1317	A	434			0		T	0.49		T	0.11			0			0			0		T	0.18			1302	A			T	0.46		T	0.66		T	0.34			0			0		T	0.43		T
	1332	G	439			0		A	0.47		A	0.10			0			0			0		A	0.17			1317	G			A	0.46		A	0.64		A	0.36			0			0		A	0.43		A
	1344	C	443			0		T	0.63		T	0.20		T	0.14			0			0		T	0.20			1329	T				0		C	0.14		C	0.61		C	0.19		C	0.93		C	0.14		C
	1347	C	444			0		T	0.48		T	0.10			0			0			0		T	0.18			1332	C			T	0.46		T	0.65		T	0.36			0			0		T	0.44		T
	1401	T	462			0		C	0.47		C	0.10			0			0			0		C	0.17			1386	T			C	0.48		C	0.64		C	0.40			0			0		C	0.47		C
	1411	T	466			0		C	0.47		C	0.10			0			0			0		C	0.17			1396	T			C	0.47		C	0.64		C	0.40			0			0		C	0.47		C
	1449	G	478			0		A	0.61		A	0.18		A	0.14			0			0		A	0.18			1434	A				0		G	0.15		G	0.55		G	0.17		G	0.92		G	0.13		G
	1464	C	483			0		T	0.47		T	0.10			0			0			0		T	0.17			1449	T			C	0.50		C	0.35		C	0.56		C	1.00		C	1.00		C	0.52		C
	1468	G	485			0		A	0.47		A	0.10			0			0			0		A	0.17			1453	A			G	0.50		G	0.35		G	0.56		G	1.00		G	1.00		G	0.52		G
	1506	C	497			0		T	0.49		T	0.10			0			0			0		T	0.18			1491	T			C	0.49		C	0.34		C	0.56		C	1.00		C	1.00		C	0.51		C
	1510	T				0		C	0.63		C	0.19		C	0.14			0			0		C	0.19			1495	C				0		T	0.15		T	0.54		T	0.18		T	0.92		T	0.13		T
	1542	A	509			0		G	0.60		G	0.15			0			0			0		G	0.26			1527	G			A	0.40		A	0.25		A	0.45		A	0.99		A	0.99		A	0.41		A
	1545	T	510			0		C	0.46		C	0.09			0			0			0		C	0.17			1530	T			C	0.46		C	0.63		C	0.40			0			0		C	0.44		C
	1548	A	511			0		T	0.66		T	0.20		T	0.15			0			0		T	0.20			1533	T				0		A	0.14		A	0.56		A	0.18		A	0.92		A	0.13		A
	1572	T	519			0		C	0.44		C	0.08			0			0			0		C	0.15			1557	T			C	0.42		C	0.58		C	0.34			0			0		C	0.38		C
	1590	T	525			0		C	0.52		C	0.11			0			0			0		C	0.21			1575	T			C	0.47		C	0.64		C	0.38			0			0		C	0.45		C
	1659	G	548			0		A	0.50		A	0.09			0			0			0		A	0.17			1644	A			G	0.50		G	0.33		G	0.61		G	0.99		G	1.00		G	0.57		G
	1678	T	553			0		C	0.50		C	0.11			0			0			0		C	0.18			1663	C			T	0.48		T	0.33		T	0.59		T	1.00		T	1.00		T	0.54		T
	1680	G	553			0		A	0.50		A	0.11			0			0			0		A	0.18			1665	A			G	0.47		G	0.32		G	0.59		G	1.00		G	1.00		G	0.53		G
	1683	C	556			0		T	0.49		T	0.11			0			0			0		T	0.18			1668	T			C	0.48		C	0.32		C	0.59		C	1.00		C	1.00		C	0.53		C
	1687	A	558			0		C	0.12		C	0.09		C	0.15			0			0			0			1672	A			C	0.47		C	0.18			0		C	0.81		C	0.08		C	0.41		C
						0			0			0			0			0			0			0			1683	C			A	0.11		A	0.07			0			0			0			0
						0			0			0			0			0			0			0			1686	A			T	0.11		T	0.07			0			0			0			0
						0			0			0			0			0			0			0			1690	A			-	0.12		-	0.07			0			0			0			0
						0			0			0			0			0			0			0			1691	A			-	0.11		-	0.07			0			0			0			0
	1744	T	577			0		C	0.41		C	0.11			0			0			0		C	0.18			1729	C			T	0.41		T	0.34		T	0.59		T	0.99		T	1.00		T	0.53		T
	1770	G	585			0		A	0.39		A	0.11			0			0			0		A	0.17			1755	A			G	0.35		G	0.34		G	0.60		G	0.99		G	1.00		G	0.52		G
						0			0			0			0			0			0			0			1763				+	0.10			0			0			0			0			0
	1785	G	590			0		A	0.38		A	0.10			0			0			0		A	0.16			1770	A			G	0.36		G	0.36		G	0.61		G	1.00		G	1.00		G	0.55		G
	1791	A	592			0		C	0.38		C	0.09			0			0			0		C	0.15			1776	C			A	0.38		A	0.37		A	0.63		A	1.00		A	1.00		A	0.56		A
	1794	A	593			0		G	0.37		G	0.10			0			0			0		G	0.15			1779	G			A	0.36		A	0.36		A	0.62		A	1.00		A	1.00		A	0.56		A
																											1786	G			A	0.06			0			0			0			0			0
	1806	T	597			0		C	0.38		C	0.10			0			0			0		C	0.16			1791	C			T	0.36		T	0.37		T	0.63		T	1.00		T	1.00		T	0.56		T
	1821	C	602			0		T	0.39		T	0.10			0			0			0		T	0.16			1806	T			C	0.34		C	0.36		C	0.62		C	0.99		C	1.00		C	0.55		C
	1833	A	606			0		G	0.39		G	0.10			0			0			0		G	0.16			1818	G			A	0.35		A	0.36		A	0.61		A	0.99		A	1.00		A	0.53		A
	1881	A	622			0		G	0.44		G	0.11			0			0			0		G	0.18			1866	G			A	0.28		A	0.31		A	0.61		A	0.99		A	1.00		A	0.53		A
	1897	T				0		+	0.06			0			0			0			0			0			1882	T				0		+	0.11			0			0			0			0
	1898	C				0		+	0.07			0			0			0			0			0			1883	C				0		+	0.12			0			0			0			0
	1935	C	640			0		T	0.49		T	0.11			0			0			0		T	0.20			1920	T			C	0.22		C	0.27		C	0.61		C	0.99		C	1.00		C	0.52		C
	1965	A	650			0		G	0.50		G	0.11			0			0			0		G	0.20			1950	G			A	0.20		A	0.26		A	0.57		A	0.99		A	1.00		A	0.50		A
	1974	G	653			0		A	0.48		A	0.10			0			0			0		A	0.19			1959	A			G	0.19		G	0.26		G	0.53		G	0.99		G	1.00		G	0.49		G
	1977	T	654			0		C	0.46		C	0.10			0			0			0		C	0.18			1962	C			T	0.19		T	0.26		T	0.53		T	0.99		T	0.99		T	0.49		T
	2002	T	663			0		C	0.58		C	0.17		C	0.13			0			0		C	0.20			1987	C				0		T	0.14		T	0.51		T	0.20		T	0.94		T	0.13		T
	2034	T	673			0		C	0.52		C	0.10			0			0			0		C	0.19			2019	C			T	0.14		T	0.23		T	0.53		T	0.99		T	0.99		T	0.50		T
						0			0			0			0			0			0			0			2061	A			+	0.07			0			0			0			0			0
	2085	T	690			0		C	0.47		C	0.08			0			0			0		C	0.16			2070	C			T	0.11		T	0.21		T	0.48		T	0.99		T	0.99		T	0.51		T
	2088	C	691			0		T	0.47		T	0.08			0			0			0		T	0.16			2073	T			C	0.10		C	0.21		C	0.47		C	0.99		C	0.99		C	0.50		C
	2103	G	696			0		A	0.46		A	0.08			0			0			0		A	0.16			2088	A			G	0.11		G	0.21		G	0.47		G	0.99		G	0.99		G	0.51		G
	2114	T	700			0		C	0.45		C	0.08			0			0			0		C	0.15			2099	C			T	0.11		T	0.21		T	0.47		T	0.99		T	0.99		T	0.51		T
	2139	C	708			0		T	0.44		T	0.07			0			0			0		T	0.14			2124	T			C	0.11		C	0.21		C	0.47		C	0.99		C	0.99		C	0.52		C
						0			0			0			0			0			0			0			2136	G				0			0			0			0			0			0		A
	2154	G	713			0		A	0.43		A	0.07			0			0			0		A	0.14			2139	A			G	0.11		G	0.22		G	0.47		G	0.99		G	0.99		G	0.53		G
	2163	G	716			0		A	0.43		A	0.07			0			0			0		A	0.14			2148	A			G	0.12		G	0.22		G	0.46		G	0.99		G	0.99		G	0.52		G
	2166	G	717			0		A	0.42		A	0.07			0			0			0		A	0.14			2151	A			G	0.11		G	0.21		G	0.44		G	0.99		G	0.99		G	0.51		G
	2175	G	720			0		A	0.43		A	0.07			0			0			0		A	0.14			2160	A			G	0.11		G	0.21		G	0.44		G	0.99		G	0.99		G	0.52		G
	2182	G	723			0		A	0.44		A	0.07			0			0			0		A	0.14			2167	A			G	0.12		G	0.21		G	0.44		G	0.99		G	0.99		G	0.52		G
	2199	G				0		-	0.41		-	0.07			0			0			0		-	0.13								0			0			0			0			0			0
	2202	A				0		C	0.42		C	0.07			0			0			0		C	0.14								0			0			0			0			0			0
	2217	G				0		A	0.43		A	0.07			0			0			0		A	0.14								0			0			0			0			0			0
	2224	T				0		C	0.43		C	0.07			0			0			0		C	0.14								0			0			0			0			0			0
	2230	T				0			0			0		C	0.07			0			0			0								0			0			0			0			0			0
	2255	A				0		T	0.43		T	0.07			0			0			0		T	0.13								0			0			0			0			0			0
	2262	A				0		C	0.43		C	0.07			0			0			0		C	0.13								0			0			0			0			0			0
[truncated: 28 more columns]

## Sheet: spread
data cleaned-indels removed																data for figure
sera	none	M74	M5	F9	F16	M56	M9	none	M74	M56	F09	F16	M50	M09		Amino Acid	CO Viruses	PK Viruses
24	1	1	0	1	0	0	1	0	0	0	0	0	0	0		3	4	0
126	0	1	1	0	0	0	1	1	1	1	1	1	1	1		37	3	7
132	0	1	1	0	0	0	1	1	1	1	1	1	1	1		39	3	7
231	0	1	1	0	0	0	1	1	1	1	1	1	1	1		72	3	7
291	0	1	1	0	0	0	1	1	1	1	1	1	1	1		82	3	7
315	0	1	1	0	0	0	1	1	1	1	1	1	1	1		100	3	7
354	0	1	1	0	0	0	1	1	1	1	1	1	1	1		113	3	7
357	0	1	1	0	0	0	1	1	1	1	1	1	1	1		114	3	7
363	0	1	1	0	0	0	1	1	1	1	1	1	1	1		116	3	7
390	0	1	1	0	0	0	1	0	0	0	0	0	0	0		125	3	0
426	0	1	1	0	0	0	1	1	1	1	1	1	1	1		137	3	7
429	0	1	1	0	0	0	1	1	1	1	1	1	1	1		138	3	7
430	0	1	1	0	0	0	1	1	1	1	1	1	1	1		139	3	7
450	0	1	1	0	0	0	1	1	1	1	1	1	1	0		145	3	6
477	0	1	1	0	0	0	1	1	1	1	1	1	1	1		154	3	7
534	0	1	1	0	0	0	1	1	1	1	1	1	1	1		173	3	7
549	0	1	1	0	0	0	1	1	1	1	1	1	1	1		178	3	7
570	0	1	1	0	0	0	1	1	1	1	1	1	1	1		185	3	7
618	0	1	1	0	0	0	1	1	1	1	1	1	1	1		201	3	7
623	0	1	1	0	0	0	1	1	1	1	1	1	1	1		203	3	7
633	0	1	1	0	0	0	1	1	1	1	1	1	1	1		206	3	7
666	0	1	1	0	0	0	1	1	1	1	1	1	1	1		217	3	7
669	0	1	1	0	0	0	1	1	1	1	1	1	1	1		218	3	7
717	0	1	1	1	0	0	0	1	1	0	1	1	1	1		234	3	6
720	0	1	1	0	0	0	1	1	1	1	1	1	1	1		235	3	7
741	0	1	1	0	0	0	1	1	1	1	1	1	1	1		242	3	7
786	0	1	1	0	0	0	1	1	1	1	1	1	1	1		257	3	7
788	0	1	1	0	0	0	1	1	1	1	1	1	1	1		258	3	7
798	0	1	1	0	0	0	1	1	1	1	0	0	1	1		261	3	5
801	0	1	1	1	0	0	0	1	1	0	1	1	1	1		262	3	6
826	0	1	1	0	0	0	1	1	1	1	0	0	1	1		271	3	5
865	0	1	1	0	0	0	1	1	1	1	1	1	1	1		284	3	7
882	0	1	1	0	0	0	1	1	1	1	1	1	1	1		289	3	7
885	0	1	1	0	0	0	1	1	1	1	1	1	1	1		290	3	7
886	0	1	1	0	0	0	1	1	1	1	1	1	1	1		291	3	7
900	0	1	1	0	0	0	1	1	1	1	1	1	1	1		295	3	7
921	0	1	1	0	0	0	1	1	1	1	1	1	1	1		302	3	7
972	0	1	1	0	0	0	1	1	1	1	1	1	1	1		319	3	7
987	0	1	1	0	0	0	1	1	1	1	1	1	1	1		329	3	7
1021	0	1	1	0	0	0	1	1	1	1	0	0	1	1		336	3	5
1029	0	1	1	0	0	0	1	1	1	1	1	1	1	1		338	3	7
1069	0	1	1	0	0	0	1	1	1	1	1	1	1	1		352	3	7
1070	0	1	1	0	0	0	1	1	1	1	1	1	1	1		352	3	7
1104	0	1	1	0	0	0	1	1	1	1	1	1	1	1		363	3	7
1122	0	1	1	0	0	0	1	1	1	1	0	0	1	1		369	3	5
1134	0	1	1	0	0	0	1	1	1	1	0	0	1	1		373	3	5
1203	0	1	1	0	0	0	1	1	1	1	1	1	1	1		396	3	7
1239	0	1	1	0	0	0	1	1	1	1	0	0	1	1		408	3	5
1297	0	1	1	0	0	0	1	1	1	1	0	0	1	1		428	3	5
1305	0	1	1	0	0	0	1	1	1	1	0	0	1	1		430	3	5
1308	0	1	1	0	0	0	1	1	1	1	0	0	1	1		431	3	5
1317	0	1	1	0	0	0	1	1	1	1	0	0	1	1		434	3	5
1332	0	1	1	0	0	0	1	1	1	1	0	0	1	1		439	3	5
1344	0	1	1	1	0	0	1	0	1	1	1	1	1	1		443	4	6
1347	0	1	1	0	0	0	1	1	1	1	0	0	1	1		444	3	5
1401	0	1	1	0	0	0	1	1	1	1	0	0	1	1		462	3	5
1411	0	1	1	0	0	0	1	1	1	1	0	0	1	1		466	3	5
1449	0	1	1	1	0	0	1	0	1	1	1	1	1	1		478	4	6
1464	0	1	1	0	0	0	1	1	1	1	1	1	1	1		483	3	7
1468	0	1	1	0	0	0	1	1	1	1	1	1	1	1		485	3	7
1506	0	1	1	0	0	0	1	1	1	1	1	1	1	1		497	3	7
1542	0	1	1	0	0	0	1	1	1	1	1	1	1	1		509	3	7
1545	0	1	1	0	0	0	1	1	1	1	0	0	1	1		510	3	5
1548	0	1	1	1	0	0	1	0	1	1	1	1	1	1		511	4	6
1572	0	1	1	0	0	0	1	1	1	1	0	0	1	1		519	3	5
1590	0	1	1	0	0	0	1	1	1	1	0	0	1	1		525	3	5
1659	0	1	1	0	0	0	1	1	1	1	1	1	1	1		548	3	7
1678	0	1	1	0	0	0	1	1	1	1	1	1	1	1		553	3	7
1680	0	1	1	0	0	0	1	1	1	1	1	1	1	1		553	3	7
1683	0	1	1	0	0	0	1	1	1	1	1	1	1	1		556	3	7
1687	0	1	1	1	0	0	0	1	1	0	1	1	1	1		558	3	6
1729	0	1	1	0	0	0	1	1	1	1	1	1	1	1		577	3	7
1770	0	1	1	0	0	0	1	1	1	1	1	1	1	1		585	3	7
1785	0	1	1	0	0	0	1	1	1	1	1	1	1	1		590	3	7
1776	0	1	1	0	0	0	1	1	1	1	1	1	1	1		592	3	7
1794	0	1	1	0	0	0	1	1	1	1	1	1	1	1		593	3	7
1806	0	1	1	0	0	0	1	1	1	1	1	1	1	1		597	3	7
1821	0	1	1	0	0	0	1	1	1	1	1	1	1	1		602	3	7
1833	0	1	1	0	0	0	1	1	1	1	1	1	1	1		606	3	7
1881	0	1	1	0	0	0	1	1	1	1	1	1	1	1		622	3	7
1935	0	1	1	0	0	0	1	1	1	1	1	1	1	1		640	3	7
1965	0	1	1	0	0	0	1	1	1	1	1	1	1	1		650	3	7
1974	0	1	1	0	0	0	1	1	1	1	1	1	1	1		653	3	7
1977	0	1	1	0	0	0	1	1	1	1	1	1	1	1		654	3	7
2002	0	1	1	1	0	0	1	0	1	1	1	1	1	1		663	4	6
2034	0	1	1	0	0	0	1	1	1	1	1	1	1	1		673	3	7
2085	0	1	1	0	0	0	1	1	1	1	1	1	1	1		690	3	7
2088	0	1	1	0	0	0	1	1	1	1	1	1	1	1		691	3	7
2103	0	1	1	0	0	0	1	1	1	1	1	1	1	1		696	3	7
2114	0	1	1	0	0	0	1	1	1	1	1	1	1	1		700	3	7
2139	0	1	1	0	0	0	1	1	1	1	1	1	1	1		708	3	7
2154	0	1	1	0	0	0	1	1	1	1	1	1	1	1		713	3	7
2163	0	1	1	0	0	0	1	1	1	1	1	1	1	1		716	3	7
2166	0	1	1	0	0	0	1	1	1	1	1	1	1	1		717	3	7
2175	0	1	1	0	0	0	1	1	1	1	1	1	1	1		720	3	7
2182	0	1	1	0	0	0	1	1	1	1	1	1	1	1		723	3	7
