# Supplementary material for: Insights from the comparison of genomic variants from two influenza B viruses grown in the presence of human antibodies in cell culture
Source: PLoS One. 2020 Sep 14;15(9):e0239015. doi: 10.1371/journal.pone.0239015 (PMC7489522; doi:10.1371/journal.pone.0239015)
Supplement: S4 File — The excel file contains the aligned variant sites for the ORF of the HA segment for two parental influenza B viruses and the six escape viruses generated for each. A second tab shows the spread of the variants along the ORF. (XLSX) [file pone.0239015.s004.xlsx]

## Sheet: HA
Number of passages					1			3			4			4			1			3			4			Number of passages					1			3			4			4			3			3			4
Sera used					none			M74			M5			F9			F16			M56			M9			Sera used					none			M74			M50			F09			F16			M56			M09
Sample name					CO			COm74			COm5			COf9			COf16			COm56			COm9			Sample name					PK			PKm74			PKm50			PKf09			PKf16			PKm56			PKm09
Profiling id					prof_524761_mut			prof_524762_mut			prof_524764_mut			prof_524767_mut			prof_524766_mut			prof_524763_mut			prof_524765_mut			Profiling id					prof_525691_mut			prof_525692_mut			prof_525694_mut			prof_525697_mut			prof_525696_mut			prof_525693_mut			prof_525695_mut
	Pos	Ref	AA Ref	AA Pos	Mut	AF	AA Sub	Mut	AF	AA Sub	Mut	AF	AA Sub	Mut	AF	AA Sub	Mut	AF	AA Sub	Mut	AF	AA Sub	Mut	AF	AA Sub		Pos	Ref	AA Ref	AA Pos	SNP	AF	AA Sub	SNP	AF	AA Sub	SNP	AF	AA Sub	SNP	AF	AA Sub	SNP	AF	AA Sub	SNP	AF	AA Sub	SNP
Segment HA
	60	G	Ser	14				A	0.53	Ser->Asn	A	0.11	Ser->Asn	A	0.14	Ser->Asn							A	0.16	Ser->Asn	Segment 4, HA	41	A	Asn	14				G	0.14	Asn->Ser	G	0.3	Asn->Ser	G	0.21	Asn->Ser	G	0.92	Asn->Ser	G	0.63	Asn->Ser	G
	61	T	Ser	14				C	0.52		C	0.1											C	0.16			42	C	Asn	14	T	0.39		T	0.14		T	0.29		T	1		T	1		T	0.61		T
	91	G	Ser	24				T	0.52		T	0.11											T	0.16			72	T	Ser	24	G	0.38		G	0.14		G	0.2		G	1		G	1		G	0.5		G
	103	A	Pro	28				T	0.52		T	0.11											T	0.16			84	T	Pro	28	A	0.42		A	0.15		A	0.23		A	1		A	1		A	0.54		A
	109	C	Val	30				G	0.52		G	0.11											G	0.16			90	G	Val	30	C	0.4		C	0.14		C	0.22		C	1		C	1		C	0.51		C
	118	T	Thr	33				A	0.46		A	0.1											A	0.12			99	A	Thr	33	T	0.42		T	0.15		T	0.19		T	1		T	1		T	0.43		T
	145	C	Thr	42				T	0.52		T	0.12											T	0.14			126	T	Thr	42	C	0.37		C	0.12		C	0.15		C	1		C	1		C	0.34		C
	148	T	Gly	43				C	0.52		C	0.12											C	0.14			129	C	Gly	43	T	0.35		T	0.11		T	0.14		T	1		T	1		T	0.32		T
	151	A	Val	44				G	0.5		G	0.11											G	0.13			132	G	Val	44	A	0.38		A	0.12		A	0.15		A	1		A	1		A	0.34		A
	172	C	Pro	51				A	0.52		A	0.12											A	0.14			153	A	Pro	51	C	0.38		C	0.12		C	0.15		C	1		C	1		C	0.35		C
	175	C	Thr	52				A	0.51		A	0.12											A	0.14			156	A	Thr	52	C	0.38		C	0.12		C	0.15		C	1		C	1		C	0.35		C
	182	C	His	55				T	0.51	His->Tyr	T	0.12	His->Tyr										T	0.13	His->Tyr		163	T	Tyr	55	C	0.39	Tyr->His	C	0.13	Tyr->His	C	0.16	Tyr->His	C	1	Tyr->His	C	1	Tyr->His	C	0.37	Tyr->His	C
	206	G	Glu	63				A	0.52	Glu->Lys	A	0.12	Glu->Lys										A	0.14	Glu->Lys		187	A	Arg	63	G	0.39	Arg->Gly	G	0.13	Arg->Gly	G	0.16	Arg->Gly	G	1	Arg->Gly	G	1	Arg->Gly	G	0.36	Arg->Gly	G
	207	A	Glu	63				G	0.52	Glu->Gly	G	0.12	Glu->Gly										G	0.14	Glu->Gly		188	G	Arg	63	A	0.4	Arg->Lys	A	0.13	Arg->Lys	A	0.16	Arg->Lys	A	1	Arg->Lys	A	1	Arg->Lys	A	0.36	Arg->Lys	A
	208	A	Glu	63				G	0.52		G	0.12											G	0.13			189	G	Arg	63	A	0.4		A	0.13		A	0.16		A	1		A	1		A	0.37		A
	214	G	Arg	65				A	0.52		A	0.12											A	0.14			195	A	Arg	65	G	0.4		G	0.13		G	0.15		G	1		G	1		G	0.35		G
				67																							201	A	Lys																				C
	229	A	Pro	70				G	0.52		G	0.12											G	0.13			210	G	Pro	70	A	0.39		A	0.12		A	0.15		A	1		A	1		A	0.35		A
	230	A	Lys	71				G	0.52	Lys->Glu	G	0.12	Lys->Glu										G	0.13	Lys->Glu		211	G	Asp	71	A	0.39	Asp->Asn	A	0.12	Asp->Asn	A	0.15	Asp->Asn	A	1	Asp->Asn	A	1	Asp->Asn	A	0.35	Asp->Asn	A
	232	A	Lys	71				C	0.52	Lys->Asn	C	0.12	Lys->Asn										C	0.14	Lys->Asn		213	C	Asp	71	A	0.39	Asp->Glu	A	0.12	Asp->Glu	A	0.15	Asp->Glu	A	1	Asp->Glu	A	1	Asp->Glu	A	0.35	Asp->Glu	A
	235	C	Cys	72				T	0.54		T	0.13											T	0.14			216	T	Cys	72	C	0.38		C	0.12		C	0.14		C	1		C	1		C	0.34		C
	244	C	Cys	75				T	0.53		T	0.13											T	0.14			225	T	Cys	75	C	0.39		C	0.12		C	0.15		C	1		C	1		C	0.35		C
	259	A	Val	80				G	0.53		G	0.13											G	0.14			240	G	Val	80	A	0.39		A	0.12		A	0.15		A	1		A	1		A	0.35		A
				83																							247	G	Gly	83										A	0.07	Gly->Ser
	271	A	Arg	84				G	0.52		G	0.12											G	0.14			252	G	Arg	84	A	0.39		A	0.12		A	0.16		A	1		A	1		A	0.36		A
	276	A	Lys	86				T	0.52	Lys->Ile	T	0.12	Lys->Ile										T	0.13	Lys->Ile		257	T	Met	86	A	0.36	Met->Lys	A	0.11	Met->Lys	A	0.15	Met->Lys	A	1	Met->Lys	A	1	Met->Lys	A	0.34	Met->Lys	A
	277	A	Lys	86				G	0.52		G	0.12											G	0.13			258	G	Met	86	A	0.36	Met->Ile	A	0.11	Met->Ile	A	0.15	Met->Ile	A	1	Met->Ile	A	1	Met->Ile	A	0.34	Met->Ile	A
	280	C	Cys	87				T	0.51		T	0.12											T	0.13			261	T	Cys	87	C	0.38		C	0.12		C	0.15		C	1		C	1		C	0.35		C
	281	A	Thr	88				G	0.51	Thr->Ala	G	0.12	Thr->Ala										G	0.13	Thr->Ala		262	G	Val	88	A	0.37	Val->Met	A	0.11	Val->Met	A	0.15	Val->Met	A	1	Val->Met	A	1	Val->Met	A	0.34	Val->Met	A
	282	C	Thr	88				T	0.51	Thr->Ile	T	0.12	Thr->Ile										T	0.13	Thr->Ile		263	T	Val	88	C	0.38	Val->Ala	C	0.12	Val->Ala	C	0.15	Val->Ala	C	1	Val->Ala	C	1	Val->Ala	C	0.35	Val->Ala	C
	283	A	Thr	88				G	0.51		G	0.12											G	0.13			264	G	Val	88	A	0.37		A	0.11		A	0.15		A	1		A	1		A	0.34		A
	288	A	Lys	90				C	0.53	Lys->Thr	C	0.13	Lys->Thr										C	0.14	Lys->Thr		269	C	Thr	90	A	0.38	Thr->Asn	A	0.12	Thr->Asn	A	0.15	Thr->Asn	A	1	Thr->Asn	A	1	Thr->Asn	A	0.35	Thr->Asn	A
	289	A	Lys	90				C	0.54	Lys->Asn	C	0.13	Lys->Asn										C	0.14	Lys->Asn		270	C	Thr	90	A	0.38		A	0.12		A	0.15		A	1		A	1		A	0.36		A
	291	T	Ile	91				C	0.54	Ile->Thr	C	0.13	Ile->Thr										C	0.14	Ile->Thr		272	C	Thr	91	T	0.38	Thr->Ile	T	0.11	Thr->Ile	T	0.15	Thr->Ile	T	1	Thr->Ile	T	1	Thr->Ile	T	0.35	Thr->Ile	T
	295	C	Pro	92				T	0.56		T	0.14											T	0.15			276	T	Pro	92	C	0.38		C	0.12		C	0.15		C	1		C	1		C	0.36		C
	301	A	Ala	94				T	0.56		T	0.14											T	0.15			282	T	Ala	94	A	0.37		A	0.12		A	0.15		A	0.98		A	0.99		A	0.35		A
	303	G	Arg	95				A	0.56	Arg->Lys	A	0.14	Arg->Lys										A	0.15	Arg->Lys		284	A	Lys	95	G	0.38	Lys->Arg	G	0.11	Lys->Arg	G	0.15	Lys->Arg	G	0.99	Lys->Arg	G	0.99	Lys->Arg	G	0.35	Lys->Arg	G
	304	G	Arg	95				A	0.56		A	0.14											A	0.15			285	A	Lys	95	G	0.38		G	0.12		G	0.15		G	1		G	1		G	0.36		G
	306	T	Val	96				C	0.59	Val->Ala	C	0.16	Val->Ala										C	0.17	Val->Ala		287	C	Ala	96	T	0.35	Ala->Val	T	0.1	Ala->Val	T	0.13	Ala->Val	T	0.99	Ala->Val	T	0.99	Ala->Val	T	0.32	Ala->Val	T
	322	A	Glu	101				G	0.57		G	0.14											G	0.16			303	G	Glu	101	A	0.39		A	0.13		A	0.16		A	1		A	1		A	0.38		A
	340	T	Ser	107				C	0.59		C	0.14											C	0.16			321	C	Ser	107	T	0.4		T	0.13		T	0.17		T	1		T	1		T	0.41		T
	364	T	Asp	115				C	0.58		C	0.14											C	0.16			345	C	Asp	115	T	0.44		T	0.14		T	0.19		T	1		T	1		T	0.45		T
	376	T	Ile	119				C	0.57		C	0.14											C	0.16			357	C	Ile	119	T	0.42		T	0.14		T	0.19		T	1		T	1		T	0.44		T
	379	A	Arg	120				G	0.57		G	0.14											G	0.16			360	G	Arg	120	A	0.45		A	0.15		A	0.2		A	1		A	1		A	0.46		A
	382	G	Gln	121				A	0.57		A	0.14											A	0.16			363	A	Gln	121	G	0.46		G	0.15		G	0.2		G	1		G	1		G	0.47		G
	385	G	Leu	122				A	0.56		A	0.14											A	0.15			366	A	Leu	122	G	0.47		G	0.15		G	0.2		G	1		G	1		G	0.47		G
	388	T	Pro	123				C	0.56		C	0.14											C	0.16			369	C	Pro	123	T	0.47		T	0.15		T	0.21		T	1		T	1		T	0.47		T
	391	C	Asn	124				T	0.56		T	0.13											T	0.15			372	T	Asn	124	C	0.48		C	0.16		C	0.21		C	1		C	1		C	0.49		C
	398	C	Arg	127				A	0.55		A	0.14											A	0.15			379	A	Arg	127	C	0.47		C	0.15		C	0.21		C	1		C	1		C	0.48		C
	406	C	Tyr	129				T	0.55		T	0.13											T	0.15			387	T	Tyr	129	C	0.48		C	0.16		C	0.21		C	1		C	1		C	0.49		C
	410	C	His	131				A	0.54	His->Asn	A	0.13	His->Asn										A	0.15	His->Asn		391	A	Lys	131	C	0.47	Lys->Gln	C	0.16	Lys->Gln	C	0.21	Lys->Gln	C	1	Lys->Gln	C	1	Lys->Gln	C	0.49	Lys->Gln	C
	412	T	His	131				G	0.55	His->Gln	G	0.13	His->Gln										G	0.15	His->Gln		393	G	Lys	131	T	0.46	Lys->Asn	T	0.16	Lys->Asn	T	0.21	Lys->Asn	T	1	Lys->Asn	T	1	Lys->Asn	T	0.48	Lys->Asn	T
	413	G	Val	132				A	0.54	Val->Ile	A	0.13	Val->Ile										A	0.15	Val->Ile		394	A	Ile	132	G	0.47	Ile->Val	G	0.16	Ile->Val	G	0.22	Ile->Val	G	1	Ile->Val	G	1	Ile->Val	G	0.49	Ile->Val	G
	427	T	Thr	136				C	0.55		C	0.14											C	0.15			408	T	Thr	136	C	0.49		C	0.82		C	0.76								C	0.44		C
	430	C	His	137				A	0.55	His->Gln	A	0.14	His->Gln										A	0.15	His->Gln		411	C	His	137	A	0.48	His->Gln	A	0.82	His->Gln	A	0.75	His->Gln							A	0.44	His->Gln	A
	440	A	Asn	141				G	0.54	Asn->Asp	G	0.13	Asn->Asp										G	0.15	Asn->Asp		421	A	Asn	141	G	0.47	Asn->Asp	G	0.81	Asn->Asp	G	0.74	Asn->Asp							G	0.41	Asn->Asp	G
	449	G	Gly	144				A	0.55	Gly->Ser	A	0.13	Gly->Ser										A	0.15	Gly->Ser		430	G	Asp	144	A	0.48	Asp->Asn	A	0.81	Asp->Asn	A	0.74	Asp->Asn							A	0.41	Asp->Asn	A
	450	G	Gly	144				A	0.55	Gly->Asp	A	0.14	Gly->Asp	A	0.13	Gly->Asp							A	0.16	Gly->Asp		431	A	Asp	144				G	0.17	Asp->Gly	G	0.26	Asp->Gly	G	0.22	Asp->Gly	G	0.95	Asp->Gly	G	0.58	Asp->Gly	G
	451	T	Gly	144				A	0.57		A	0.15											A	0.17			432	T	Asp	144	A	0.48	Asp->Glu	A	0.83	Asp->Glu	A	0.75	Asp->Glu							A	0.43	Asp->Glu	A
	471	A	Lys	151				G	0.53	Lys->Arg	G	0.13	Lys->Arg										G	0.15	Lys->Arg		452	A	Lys	151	G	0.46	Lys->Arg	G	0.8	Lys->Arg	G	0.72	Lys->Arg							G	0.39	Lys->Arg	G
	473	A	Ile	152				C	0.54	Ile->Leu	C	0.13	Ile->Leu										C	0.15	Ile->Leu		454	A	Ile	152	C	0.47	Ile->Leu	C	0.81	Ile->Leu	C	0.72	Ile->Leu							C	0.39	Ile->Leu	C
	485	G	Gly	156													A	0.65	Gly->Arg								466	G	Gly	156													A	0.95	Gly->Arg
	487	G	Gly	156				A	0.54		A	0.13											A	0.15			468	G	Gly	156	A	0.46		A	0.8		A	0.71								A	0.37		A
	500	A	Ile	161				G	0.52	Ile->Val	G	0.13	Ile->Val										G	0.14	Ile->Val		481	A	Thr	161	G	0.46	Thr->Ala	G	0.81	Thr->Ala	G	0.73	Thr->Ala							G	0.41	Thr->Ala	G
	501	T	Ile	161				C	0.53	Ile->Thr	C	0.13	Ile->Thr										C	0.14	Ile->Thr		482	C	Thr	161	T	0.52	Thr->Ile	T	0.19	Thr->Ile	T	0.26	Thr->Ile	T	1	Thr->Ile	T	1	Thr->Ile	T	0.58	Thr->Ile	T
	507	A	Asn	163				G	0.54	Asn->Ser	G	0.14	Asn->Ser										G	0.15	Asn->Ser		488	G	Ser	163	A	0.51	Ser->Asn	A	0.18	Ser->Asn	A	0.24	Ser->Asn	A	1	Ser->Asn	A	1	Ser->Asn	A	0.55	Ser->Asn	A
	509	G	Gly	164				A	0.53	Gly->Arg	A	0.13	Gly->Arg										A	0.15	Gly->Arg		490	A	Lys	164	G	0.5	Lys->Glu	G	0.17	Lys->Glu	G	0.25	Lys->Glu	G	1	Lys->Glu	G	1	Lys->Glu	G	0.55	Lys->Glu	G
	510	G	Gly	164				A	0.54	Gly->Glu	A	0.14	Gly->Glu										A	0.15	Gly->Glu		491	A	Lys	164	G	0.49	Lys->Arg	G	0.17	Lys->Arg	G	0.23	Lys->Arg	G	1	Lys->Arg	G	1	Lys->Arg	G	0.54	Lys->Arg	G
	513	A	Asn	165				T	0.53	Asn->Ile	T	0.13	Asn->Ile										T	0.15	Asn->Ile		494	T	Ile	165	A	0.52	Ile->Asn	A	0.18	Ile->Asn	A	0.24	Ile->Asn	A	1	Ile->Asn	A	1	Ile->Asn	A	0.55	Ile->Asn	A
	520	C	Phe	167				T	0.57		T	0.16											T	0.17			501	T	Phe	167	C	0.49		C	0.16		C	0.22		C	1		C	1		C	0.52		C
	523	C	Phe	168				T	0.56		T	0.15											T	0.16			504	T	Phe	168	C	0.48		C	0.16		C	0.22		C	1		C	1		C	0.52		C
	541	C	Ala	174				T	0.58		T	0.15											T	0.17			522	T	Ala	174	C	0.48		C	0.16		C	0.2		C	1		C	1		C	0.49		C
																											526	C	Pro	176	+	0.06	Pro->fs							+	0.1	Pro->fs
	546	C	Pro	176				+	1.11	Pro->fs	+	0.28	Pro->fs	+	0.59	Pro->fs				+	0.06	Pro->fs	+	0.31	Pro->fs		527	C	Pro	176	+	1.22	Pro->fs							+	2.1	Pro->fs	+	0.13	Pro->fs
	547	A	Pro	176				+	0.55	Pro->fs	+	0.14	Pro->fs	+	0.12	Pro->fs							+	0.15	Pro->fs		528	A	Pro	176				-	0.15	Pro->fs	-	0.2	Pro->fs	-	0.21	Pro->fs	-	0.91	Pro->fs	-	0.48	Pro->fs	-
																											529	A	Lys	177				-	0.15	Lys->fs	-	0.2	Lys->fs	-	0.21	Lys->fs	-	0.91	Lys->fs	-	0.47	Lys->fs	-
																											531	G	Lys	177	C	0.42	Lys->Asn	-	0.16	Lys->fs	-	0.2	Lys->fs	C/-	0.71/0.28	Lys->Asn/fs	-	0.93	Lys->fs	-	0.48	Lys->fs	-
																											532	G	Asp	178										-	0.05	Asp->fs
																											534	C	Asp	178										-	0.05	Asp->fs
	553	A	Lys	178				C	0.56	Lys->Asn	C	0.14	Lys->Asn										C	0.15	Lys->Asn		537	C	Asn	179	A	0.45	Asn->Lys	A	0.16	Asn->Lys	A	0.21	Asn->Lys	A	0.94	Asn->Lys	A	0.98	Asn->Lys	A	0.5	Asn->Lys	A
	554	A	Asn	179				T	0.56	Asn->Tyr	T	0.14	Asn->Tyr										T	0.16	Asn->Tyr		538	T	Tyr	180	A	0.45	Tyr->Asn	A	0.16	Tyr->Asn	A	0.21	Tyr->Asn	A	0.96	Tyr->Asn	A	0.99	Tyr->Asn	A	0.49	Tyr->Asn	A
	561	C	Thr	181				A	0.57	Thr->Lys	A	0.15	Thr->Lys										A	0.16	Thr->Lys		545	A	Asn	182	C	0.44	Asn->Thr	C	0.16	Asn->Thr	C	0.21	Asn->Thr	C	0.95	Asn->Thr	C	0.99	Asn->Thr	C	0.49	Asn->Thr	C
	562	A	Thr	181				T	0.57		T	0.15											T	0.16			546	T	Asn	182	A	0.47	Asn->Lys	A	0.16	Asn->Lys	A	0.21	Asn->Lys	A	1	Asn->Lys	A	1	Asn->Lys	A	0.5	Asn->Lys	A
	568	A	Thr	183				G	0.58		G	0.15											G	0.17			552	G	Thr	184	A	0.47		A	0.16		A	0.21		A	1		A	1		A	0.51		A
	571	T	Asn	184				C	0.61		C	0.17											C	0.18			555	C	Asn	185	T	0.43		T	0.15		T	0.18		T	1		T	1		T	0.47		T
	575	T	Leu	186				C	0.59		C	0.16											C	0.17			559	C	Leu	187	T	0.45		T	0.15		T	0.2		T	1		T	1		T	0.48		T
	581	A	Ile	188				G	0.58	Ile->Val	G	0.15	Ile->Val										G	0.17	Ile->Val		565	G	Val	189	A	0.47	Val->Met	A	0.16	Val->Met	A	0.2	Val->Met	A	1	Val->Met	A	1	Val->Met	A	0.48	Val->Met	A
	583	A	Ile	188				G	0.57	Ile->Met	G	0.15	Ile->Met										G	0.16	Ile->Met		567	G	Val	189	A	0.47		A	0.16		A	0.2		A	1		A	1		A	0.48		A
	596	G	Val	193				A	0.6	Val->Ile	A	0.16	Val->Ile	A	0.13	Val->Ile							A	0.18	Val->Ile		580	A	Ile	194				G	0.15	Ile->Val	G	0.19	Ile->Val	G	0.26	Ile->Val	G	0.96	Ile->Val	G	0.47	Ile->Val	G
	610	A	Gly	197				G	0.6		G	0.16											G	0.18			594	G	Gly	198	A	0.39		A	0.13		A	0.17		A	1		A	1		A	0.42		A
	625	C	Thr	202				T	0.65		T	0.19											T	0.2			609	T	Thr	203	C	0.37		C	0.12		C	0.14		C	1		C	1		C	0.37		C
	640	C	His	207				T	0.63		T	0.18											T	0.19			624	T	His	208	C	0.38		C	0.12		C	0.14		C	1		C	1		C	0.36		C
	643	T	Ser	208				G	0.63		G	0.18											G	0.19			627	G	Ser	209	T	0.37		T	0.12		T	0.13		T	1		T	1		T	0.35		T
	646	C	Asp	209				T	0.61		T	0.18											T	0.19			630	T	Asp	210	C	0.38		C	0.12		C	0.13		C	1		C	1		C	0.35		C
	648	T	Ile	210	A	0.23	Ile->Asn	A	0.62	Ile->Asn	A	0.19	Ile->Asn	A	0.18	Ile->Asn	G	0.3	Ile->Ser	A	0.1	Ile->Asn	A	0.21	Ile->Asn		632	A	Asn	211				T/G	0.10/0.09	Asn->Ser/Ile	T	0.12	Asn->Ile	T	0.21	Asn->Ile	T/G	0.49/0.42	Asn->Ser/Ile	T	0.32	Asn->Ile	T
	650	G	Glu	211				A	0.63	Glu->Lys	A	0.18	Glu->Lys										A	0.19	Glu->Lys		634	A	Asn	212	G	0.36	Lys->Glu	G	0.12	Lys->Glu	G	0.13	Lys->Glu	G	1	Lys->Glu	G	1	Lys->Glu	G	0.34	Lys->Glu	G
	652	G	Glu	211				A	0.63		A	0.19											A	0.2			636	A	Lys	212	G	0.36	Ala->Thr	G	0.11	Ala->Thr	G	0.12		G	1		G	1		G	0.34		G
	653	A	Thr	212				G	0.48	Thr->Ala	G	0.18	Thr->Ala										G	0.13	Thr->Ala		637	G	Ala	213	A	0.47	Ala->Val	A	0.33	Ala->Val	A	0.14	Ala->Thr	A	1		A	1	Ala->Thr	A	0.37	Ala->Thr	A/C
	654	C	Thr	212	A	0.07	Thr->Asn	T	0.07	Thr->Ile																	638	C	Ala	213	T	0.05		T	0.1							Ala->Thr							T
																											643	A	Met	213										+	0.08	Met->fs	+	0.05	Met->fs
																											644	T	Met	215	+	0.35	Met->fs	+	0.11	Met->fs	+	0.12	Met->fs	+	0.94	Met->fs	+	0.93	Met->fs	+	0.33	Met->fs	+
	662	G	Ala	215				A	0.65	Ala->Thr	A	0.19	Ala->Thr										A	0.2	Ala->Thr		646	A	Lys	216
	663	C	Ala	215				A	0.64	Ala->Glu	A	0.19	Ala->Glu										A	0.2	Ala->Glu						C	0.36	Lys->Gln	C	0.11	Lys->Gln	C	0.12	Lys->Gln	C	0.99	Lys->Gln	C	0.99	Lys->Gln	C	0.33	Lys->Gln	C
	664	A	Ala	215				G	0.63		G	0.18											G	0.19			648	G	Lys	216
	666	A	Lys	216				G	0.63	Lys->Arg	G	0.18	Lys->Arg										G	0.2	Lys->Arg						A	0.37		A	0.11		A	0.12		A	1		A	1		A	0.35		A
	667	G	Lys	216				C	0.64	Lys->Asn	C	0.19	Lys->Asn										C	0.2	Lys->Asn		651	C	Ser	217	-	0.39	Ser->fs	-	0.12	Ser->fs	-	0.13	Ser->fs	-	1	Ser->fs	-	1	Ser->fs	-	0.36	Ser->fs	-
	676	G	Gly	219				A	0.66		A	0.2											A	0.21			660	A	Gly	220	G	0.38		G	0.12		G	0.12		G	1		G	1		G	0.35		G
	685	G	Lys	222				T	0.67	Lys->Asn	T	0.21	Lys->Asn										T	0.22	Lys->Asn		669	T	Asn	223	G	0.36	Asn->Lys	G	0.11	Asn->Lys	G	0.12	Asn->Lys	G	1	Asn->Lys	G	1	Asn->Lys	G	0.34	Asn->Lys	G
	688	C	Pro	223				T	0.67		T	0.2											T	0.22			672	T	Pro	224	C	0.36		C	0.11		C	0.12		C	1		C	1		C	0.34		C
	691	G	Gln	224				A	0.66		A	0.2											A	0.22			675	A	Gln	225	G	0.36		G	0.11		G	0.12		G	1		G	1		G	0.34		G
	709	C	Ala	230				T	0.67		T	0.21											T	0.22			693	T	Ala	231	C	0.36		C	0.11		C	0.12		C	1		C	1		C	0.34		C
	712	C	Asn	231				T	0.66		T	0.21											T	0.22			696	T	Asn	232	C	0.37		C	0.11		C	0.12		C	1		C	1		C	0.35		C
	718	G	Val	233				A	0.67		A	0.21											A	0.22			702	A	Val	234	G	0.36		G	0.11		G	0.12		G	1		G	1		G	0.34		G
	724	A	Thr	235				G	0.67		G	0.21											G	0.22			708	G	Thr	236	A	0.36		A	0.11		A	0.12		A	1		A	1		A	0.34		A
	730	C	Tyr	237				T	0.67		T	0.21											T	0.22			714	T	Tyr	238	C	0.36		C	0.11		C	0.12		C	1		C	1		C	0.34		C
	736	A	Ser	239				T	0.67		T	0.21											T	0.22			720	T	Ser	240	A	0.35		A	0.11		A	0.12		A	1		A	1		A	0.35		A
	745	T	Gly	242				C	0.68		C	0.21											C	0.23			729	C	Gly	243	T	0.33		T	0.1		T	0.11		T	1		T	1		T	0.32		T
	747	G	Gly	243				A	0.66	Gly->Asp	A	0.2	Gly->Asp										A	0.21	Gly->Asp		731	A	Asp	244	G	0.35	Asp->Gly	G	0.11	Asp->Gly	G	0.12	Asp->Gly	G	1	Asp->Gly	G	1	Asp->Gly	G	0.34	Asp->Gly	G
	755	A	Asn	246				G	0.66	Asn->Asp	G	0.2	Asn->Asp										G	0.21	Asn->Asp		739	G	Asp	247	A	0.37	Asp->Asn	A	0.11	Asp->Asn	A	0.13	Asp->Asn	A	1	Asp->Asn	A	1	Asp->Asn	A	0.36	Asp->Asn	A
	787	T	Ser	256				C	0.66		C	0.19											C	0.21			771	C	Ser	257	T	0.32		T	0.11		T	0.12		T	1		T	1		T	0.34		T
	790	C	Gly	257										T	0.11												774	C	Gly	258	T	0.32								T	0.77
	812	G	Val	265				A	0.67	Val->Met	A	0.2	Val->Met										A	0.21	Val->Met		796	A	Met	266	G	0.33	Met->Val	G	0.1	Met->Val	G	0.12	Met->Val	G	1	Met->Val	G	1	Met->Val	G	0.33	Met->Val	G
	821	T	Ser	268				C	0.66	Ser->Pro	C	0.19	Ser->Pro										C	0.2	Ser->Pro		805	C	Pro	269	T	0.34	Pro->Ser	T	0.1	Pro->Ser	T	0.13	Pro->Ser	T	1	Pro->Ser	T	1	Pro->Ser	T	0.34	Pro->Ser	T
	826	A	Gly	269				G	0.65		G	0.18											G	0.19			810	G	Gly	270	A	0.35		A	0.1		A	0.13		A	1		A	1		A	0.35		A
	842	A	Thr	275				G	0.67	Thr->Ala	G	0.19	Thr->Ala										G	0.2	Thr->Ala		826	G	Val	276	A	0.33	Val->Ile	A	0.1	Val->Ile	A	0.14	Val->Ile	A	1	Val->Ile	A	1	Val->Ile	A	0.36	Val->Ile	A
	843	C	Thr	275				T	0.66	Thr->Ile	T	0.18	Thr->Ile										T	0.19	Thr->Ile		827	T	Val	276	C	0.35	Val->Ala	C	0.11	Val->Ala	C	0.14	Val->Ala	C	1	Val->Ala	C	1	Val->Ala	C	0.37	Val->Ala	C
	853	A	Arg	278				G	0.67		G	0.18											G	0.19			837	G	Arg	279	A	0.35		A	0.11		A	0.14		A	1		A	1		A	0.38		A
	857	A	Ile	280				G	0.65	Ile->Val	G	0.17	Ile->Val										G	0.18	Ile->Val		841	G	Val	281	A	0.33	Val->Ile	A	0.1	Val->Ile	A	0.14	Val->Ile	A	1	Val->Ile	A	1	Val->Ile	A	0.34	Val->Ile	A
	862	A	Leu	281				G	0.67		G	0.18											G	0.2			846	G	Leu	282	A	0.32		A	0.09		A	0.13		A	1		A	1		A	0.33		A
	886	A	Ala	289				G	0.67		G	0.18											G	0.2			870	G	Ala	290	A	0.33		A	0.09		A	0.14		A	1		A	1		A	0.34		A
	901	G	Lys	294				A	0.66		A	0.18											A	0.2			885	A	Lys	295	G	0.32		G	0.09		G	0.14		G	1		G	1		G	0.34		G
	904																										888	A	Lys	296							G	0.12
	913	A	Gly	298				G	0.67		G	0.18											G	0.2			897	G	Gly	299	A	0.33		A	0.09		A	0.15		A	1		A	1		A	0.35		A
	916	C	Ser	299				A	0.67		A	0.18											A	0.2			900	A	Ser	300	C	0.33		C	0.09		C	0.14		C	1		C	1		C	0.35		C
	931	A	Gly	304				T	0.66		T	0.17											T	0.19			915	T	Gly	305	A	0.36		A	0.1		A	0.16		A	1		A	1		A	0.38		A
	946	C	Leu	309				T	0.7		T	0.19								T	0.05		T	0.22			930	T	Leu	310	C	0.32		C	0.09		C	0.14		C	1		C	1		C	0.35		C
	953	A	Lys	312				G	0.68	Lys->Glu	G	0.18	Lys->Glu										G	0.21	Lys->Glu		937	G	Glu	313	A	0.34	Glu->Lys	A	0.1	Glu->Lys	A	0.15	Glu->Lys	A	1	Glu->Lys	A	1	Glu->Lys	A	0.37	Glu->Lys	A
	994	G	Gly	325				A	0.65		A	0.17											A	0.19			978	A	Gly	326	G	0.35		G	0.1		G	0.15		G	1		G	1		G	0.38		G
	995	G	Glu	326				A	0.65	Glu->Lys	A	0.18	Glu->Lys										A	0.19	Glu->Lys		979	A	Lys	327	G	0.34	Lys->Glu	G	0.1	Lys->Glu	G	0.15	Lys->Glu	G	1	Lys->Glu	G	1	Lys->Glu	G	0.37	Lys->Glu	G
	1006	G	Lys	329				A	0.65		A	0.18											A	0.19			990	A	Lys	330	G	0.36		G	0.11		G	0.15		G	1		G	1		G	0.39		G
	1033	G	Val	338				A	0.65		A	0.18											A	0.19			1017	A	Val	339	G	0.38		G	0.11		G	0.16		G	1		G	1		G	0.4		G
	1042	C	Pro	341				T	0.65		T	0.17											T	0.19			1026	T	Pro	342	C	0.4		C	0.12		C	0.17		C	1		C	1		C	0.42		C
	1051	G	Leu	344				T	0.64		T	0.17											T	0.19			1035	T	Leu	345	G	0.39		G	0.11		G	0.17		G	1		G	1		G	0.42		G
	1090	A	Leu	357				G	0.64		G	0.18											G	0.19			1074	G	Leu	358	A	0.41		A	0.12		A	0.19		A	1		A	1		A	0.47		A
	1127	T	Leu	370				C	0.61		C	0.18											C	0.18			1111	C	Leu	371	T	0.42		T	0.13		T	0.18		T	1		T	1		T	0.46		T
	1132	G	Glu	371				A	0.61		A	0.26											A	0.18			1116	A	Glu	372	G	0.41		G	0.13		G	0.16		G	1		G	0.99		G	0.46		G
	1177	C	Ser	386				T	0.63		T	0.19											T	0.19			1161	T	Ser	387	C	0.39		C	0.12		C	0.17		C	1		C	1		C	0.43		C
	1180	T	His	387				C	0.63		C	0.2											C	0.19			1164	C	His	388	T	0.37		T	0.11		T	0.16		T	1		T	1		T	0.42		T
	1183	G	Gly	388				A	0.63		A	0.19											A	0.19			1167	A	Gly	389	G	0.37		G	0.12		G	0.17		G	1		G	1		G	0.42		G
	1195	A	Val	392				G	0.63		G	0.19											G	0.19			1179	G	Val	393	A	0.38		A	0.12		A	0.17		A	1		A	1		A	0.43		A
	1198	G	Ala	393				A	0.63		A	0.19											A	0.19			1182	A	Ala	394	G	0.38		G	0.12		G	0.17		G	1		G	1		G	0.42		G
	1204	A	Ala	395				G	0.62		G	0.19											G	0.18			1188	G	Ala	396	A	0.39		A	0.12		A	0.16		A	1		A	1		A	0.42		A
	1207	T	Ala	396				A	0.6		A	0.17											A	0.16			1191	A	Ala	397	T	0.42		T	0.14		T	0.2		T	1		T	1		T	0.47		T
	1219	C	Ser	400				T	0.61		T	0.18											T	0.17			1203	T	Ser	401	C	0.43		C	0.14		C	0.2		C	1		C	1		C	0.48		C
	1222	T	Thr	401				A	0.63		A	0.2											A	0.19			1206	A	Thr	402	T	0.39		T	0.13		T	0.17		T	1		T	1		T	0.43		T
	1228	G	Glu	403				A	0.65		A	0.22											A	0.2			1212	A	Glu	404	G	0.37		G	0.12		G	0.16		G	1		G	1		G	0.4		G
	1231	C	Ala	404				T	0.63		T	0.19											T	0.18			1215	T	Ala	405	C	0.4		C	0.13		C	0.18		C	1		C	1		C	0.44		C
	1237	C	Asn	406				T	0.62		T	0.2											T	0.19			1221	T	Asn	407	C	0.41		C	0.13		C	0.18		C	1		C	1		C	0.45		C
	1258	C	Asn	413				T	0.63		T	0.2											T	0.19			1242	T	Asn	414	C	0.43		C	0.14		C	0.19		C	1		C	1		C	0.47		C
	1270	G	Glu	417				A	0.65		A	0.22											A	0.2			1254	A	Glu	418	G	0.38		G	0.12		G	0.16		G	1		G	1		G	0.42		G
	1273	G	Leu	418				A	0.63		A	0.2											A	0.19			1257	A	Leu	419	G	0.39		G	0.12		G	0.17		G	1		G	1		G	0.45		G
	1285	T	Asn	422				C	0.61		C	0.18											C	0.17			1269	C	Asn	423	T	0.46		T	0.15		T	0.21		T	1		T	1		T	0.52		T
	1300	C	Ser	427				T	0.59		T	0.18											T	0.17			1284	T	Ser	428	C	0.45		C	0.15		C	0.22		C	1		C	1		C	0.53		C
	1330																										1314	A	Ile	438										G	0.11	Ile->Met
	1333	A	Leu	438				C	0.65		C	0.21											C	0.2			1317	C	Leu	439	A	0.4		A	0.13		A	0.18		A	1		A	1		A	0.47		A
	1336	A	Glu	439				G	0.64		G	0.2											G	0.19			1320	G	Glu	440	A	0.41		A	0.13		A	0.19		A	1		A	1		A	0.48		A
	1339	A	Leu	440				G	0.65		G	0.21											G	0.2			1323	G	Leu	441	A	0.39		A	0.13		A	0.17		A	1		A	1		A	0.46		A
	1345	G	Glu	442				A	0.66		A	0.22											A	0.21			1329	A	Glu	443	G	0.38		G	0.12		G	0.17		G	1		G	1		G	0.45		G
	1369	T	Asp	450				C	0.64		C	0.21											C	0.2			1353	C	Asp	451	T	0.39		T	0.13		T	0.17		T	1		T	1		T	0.46		T
	1372	A	Thr	451				T	0.64		T	0.21											T	0.2			1356	T	Thr	452	A	0.4		A	0.14		A	0.18		A	1		A	1		A	0.46		A
	1393	C	Leu	458				T	0.64		T	0.21											T	0.2			1377	T	Leu	459	C	0.39		C	0.14		C	0.18		C	1		C	1		C	0.46		C
	1400	C	Leu	461				T	0.62		T	0.19											T	0.19			1384	T	Leu	462	C	0.4		C	0.14		C	0.17		C	1		C	1		C	0.46		C
	1411	T	Asn	464				C	0.62		C	0.19											C	0.19			1395	C	Asn	465	T	0.42		T	0.15		T	0.19		T	1		T	1		T	0.48		T
	1429	C	Ser	470				T	0.61		T	0.19		T	0.14								T	0.19			1413	T	Ser	471				C	0.15		C	0.19		C	0.22		C	0.96		C	0.49		C
	1435	T	Asp	472				C	0.61		C	0.19											C	0.19			1419	C	Asp	473	T	0.43		T	0.15		T	0.18		T	1		T	1		T	0.48		T
	1438	A	Glu	473				G	0.61		G	0.19											G	0.19			1422	G	Glu	474	A	0.42		A	0.15		A	0.18		A	1		A	1		A	0.48		A
	1444	C	Leu	475				A	0.61		A	0.2											A	0.19			1428	A	Leu	476	C	0.43		C	0.15		C	0.18		C	1		C	1		C	0.48		C
	1450	G	Ala	477				A	0.62		A	0.2											A	0.2			1434	A	Ala	478	G	0.44		G	0.15		G	0.18		G	1		G	1		G	0.48		G
	1456	A	Glu	479				G	0.6		G	0.19											G	0.18			1440	G	Glu	480	A	0.43		A	0.15		A	0.18		A	0.96		A	1		A	0.46		A
	1462	G	Lys	481				A	0.6		A	0.19											A	0.19			1446	A	Lys	482	G	0.42		G	0.15		G	0.18		G	1		G	1		G	0.45		G
	1465	G	Leu	482				A	0.61		A	0.19											A	0.19			1449	A	Leu	483	G	0.41		G	0.14		G	0.17		G	1		G	1		G	0.44		G
	1480	C	Gly	487				T	0.61		T	0.19											T	0.19			1464	T	Gly	488	C	0.4		C	0.14		C	0.17		C	1		C	1		C	0.44		C
	1495	G	Glu	492				C	0.6	Glu->Asp	C	0.19	Glu->Asp										C	0.19	Glu->Asp		1479	C	Asp	493	G	0.42	Asp->Glu	G	0.15	Asp->Glu	G	0.17	Asp->Glu	G	1	Asp->Glu	G	1	Asp->Glu	G	0.43	Asp->Glu	G
	1501	G	Gly	494				A	0.61		A	0.19											A	0.19			1485	A	Gly	495	G	0.41		G	0.15		G	0.16		G	1		G	1		G	0.43		G
	1504	T	Asn	495				C	0.6		C	0.19											C	0.19			1488	C	Asn	496	T	0.4		T	0.15		T	0.16		T	1		T	1		T	0.43		T
	1513	T	Phe	498				C	0.6		C	0.19											C	0.19			1497	C	Phe	499	T	0.42		T	0.15		T	0.17		T	1		T	1		T	0.44		T
	1528	G	Lys	503				A	0.62		A	0.2											A	0.2			1512	A	Lys	504	G	0.4		G	0.14		G	0.16		G	1		G	1		G	0.43		G
																											1526	G	Cys	509				+	0.14	Cys->fs	+	0.16	Cys->fs	+	0.22	Cys->fs	+	0.94	Cys->fs	+	0.44	Cys->fs	+
	1543	T	Cys	508				C	0.61		C	0.19											C	0.2			1527	C	Cys	509	T	0.4								T	0.78
	1544	C	Leu	509				T	0.62	Leu->Phe	T	0.19	Leu->Phe										T	0.2	Leu->Phe		1528	T	Leu	510	C	0.39								C	0.77
	1546	T	Leu	509				A	0.61		A	0.19		C	0.13								A	0.2			1530	A	Leu	510	C	0.4	Leu->Phe	-	0.15	Leu->fs	-	0.17	Leu->fs	C/-	0.76/0.23	Leu->Phe/fs	-	0.95	Leu->fs	-	0.45	Leu->fs	-
	1551	A	Lys	511				G	0.61	Lys->Arg	G	0.19	Lys->Arg	G	0.13	Lys->Arg							G	0.19	Lys->Arg		1535	G	Arg	512				A	0.14	Arg->Lys	A	0.16	Arg->Lys	A	0.22	Arg->Lys	A	0.95	Arg->Lys	A	0.44	Arg->Lys	A
	1552	A	Lys	511				G	0.61		G	0.19											G	0.19			1536	G	Arg	512	A	0.42		A	0.15		A	0.16		A	1		A	1		A	0.45		A
	1564	T	Gly	515				C	0.59		C	0.17											C	0.18			1548	C	Gly	516	T	0.42		T	0.15		T	0.16		T	1		T	1		T	0.43		T
	1571	G	Asp	518				A	0.58	Asp->Asn	A	0.17	Asp->Asn										A	0.17	Asp->Asn		1555	A	Asn	519	G	0.4	Asn->Asp	G	0.14	Asn->Asp	G	0.16	Asn->Asp	G	1	Asn->Asp	G	1	Asn->Asp	G	0.42	Asn->Asp	G
	1597	C	Thr	526				T	0.56		T	0.16											T	0.16			1581	T	Thr	527	C	0.4		C	0.15		C	0.16		C	1		C	1		C	0.41		C
	1607	C	Leu	530				T	0.55		T	0.15											T	0.16			1591	T	Leu	531	C	0.4		C	0.14		C	0.15		C	1		C	1		C	0.4		C
	1612	T	Asn	531				C	0.56		C	0.15											C	0.16			1596	C	Asn	532	T	0.4		T	0.14		T	0.15		T	1		T	1		T	0.4		T
	1633	T	Asn	538	C	0.05
	1636	C	Asp	539				T	0.53		T	0.14											T	0.15			1620	T	Asp	540	C	0.38		C	0.13		C	0.14		C	1		C	1		C	0.37		C
	1649	A	Asn	544	G	0.05	Asn->Asp
	1651	T	Asn	544				C	0.51		C	0.13											C	0.14			1635	C	Asn	545	T	0.38		T	0.13		T	0.13		T	1		T	1		T	0.36		T
	1666	T	Leu	549				C	0.5		C	0.13											C	0.14			1650	C	Leu	550	T	0.36		T	0.12		T	0.12		T	1		T	1		T	0.33		T
	1669	C	Tyr	550				T	0.51		T	0.13											T	0.14			1653	T	Tyr	551	C	0.35		C	0.11		C	0.12		C	1		C	1		C	0.32		C
	1684	C	Ala	555				T	0.5		T	0.13											T	0.14			1668	T	Ala	556	C	0.33		C	0.11		C	0.11		C	1		C	1		C	0.3		C
	1687	C	Ser	556				T	0.5		T	0.13											T	0.14			1671	T	Ser	557	C	0.34		C	0.11		C	0.11		C	1		C	1		C	0.3		C
	1703	C	Leu	562				T	0.47		T	0.12											T	0.13			1687	T	Leu	563	C	0.34		C	0.11		C	0.11		C	1		C	1		C	0.3		C
	1705	G	Leu	562				A	0.48		A	0.12											A	0.13			1689	A	Leu	563	G	0.34		G	0.11		G	0.11		G	1		G	1		G	0.3		G
	1709	A	Ile	564				C	0.48	Ile->Leu	C	0.12	Ile->Leu										C	0.13	Ile->Leu		1693	C	Leu	565	A	0.34	Leu->Ile	A	0.11	Leu->Ile	A	0.11	Leu->Ile	A	1	Leu->Ile	A	1	Leu->Ile	A	0.3	Leu->Ile	A
	1717	C	Ile	566				T	0.47		T	0.12											T	0.13			1701	T	Ile	567	C	0.33		C	0.11		C	0.11		C	1		C	1		C	0.29		C
	1721	G	Val	568				A	0.46	Val->Ile	A	0.11	Val->Ile										A	0.12	Val->Ile		1705	A	Ile	569	G	0.34	Ile->Val	G	0.11	Ile->Val	G	0.11	Ile->Val	G	1	Ile->Val	G	1	Ile->Val	G	0.3	Ile->Val	G
	1747	T	Asn	576				C	0.44		C	0.11											C	0.12			1731	C	Asn	577	T	0.34		T	0.11		T	0.11		T	1		T	1		T	0.29		T
	1753	T	Ser	578				A	0.44		A	0.1											A	0.11			1737	A	Ser	579	T	0.33		T	0.1		T	0.1		T	1		T	1		T	0.27		T
	1762	T	Ile	581				C	0.44		C	0.1											C	0.11			1746	C	Ile	582	T	0.34		T	0.1		T	0.11		T	1		T	1		T	0.28		T
[truncated: 29 more columns]

## Sheet: spread
data cleaned-indels removed																data for figure
sera	none	M74	M5	F9	F16	M56	M9	none	M74	M50	F09	F16	M56	M09		Amino Acid	CO Viruses	PK Viruses
60	0	1	1	1	0	0	1	0	1	1	1	1	1	1		14	4	6
61	0	1	1	0	0	0	1	1	1	1	1	1	1	1		14	3	7
91	0	1	1	0	0	0	1	1	1	1	1	1	1	1		24	3	7
103	0	1	1	0	0	0	1	1	1	1	1	1	1	1		28	3	7
109	0	1	1	0	0	0	1	1	1	1	1	1	1	1		30	3	7
118	0	1	1	0	0	0	1	1	1	1	1	1	1	1		33	3	7
145	0	1	1	0	0	0	1	1	1	1	1	1	1	1		42	3	7
148	0	1	1	0	0	0	1	1	1	1	1	1	1	1		43	3	7
151	0	1	1	0	0	0	1	1	1	1	1	1	1	1		44	3	7
172	0	1	1	0	0	0	1	1	1	1	1	1	1	1		51	3	7
175	0	1	1	0	0	0	1	1	1	1	1	1	1	1		52	3	7
182	0	1	1	0	0	0	1	1	1	1	1	1	1	1		55	3	7
206	0	1	1	0	0	0	1	1	1	1	1	1	1	1		63	3	7
207	0	1	1	0	0	0	1	1	1	1	1	1	1	1		63	3	7
208	0	1	1	0	0	0	1	1	1	1	1	1	1	1		63	3	7
214	0	1	1	0	0	0	1	1	1	1	1	1	1	1		65	3	7
201	0	0	0	0	0	0	0	0	0	0	0	0	0	1		67	0	1
229	0	1	1	0	0	0	1	1	1	1	1	1	1	1		70	3	7
230	0	1	1	0	0	0	1	1	1	1	1	1	1	1		71	3	7
232	0	1	1	0	0	0	1	1	1	1	1	1	1	1		71	3	7
235	0	1	1	0	0	0	1	1	1	1	1	1	1	1		72	3	7
244	0	1	1	0	0	0	1	1	1	1	1	1	1	1		75	3	7
259	0	1	1	0	0	0	1	1	1	1	1	1	1	1		80	3	7
247	0	0	0	0	0	0	0	0	0	0	1	0	0	0		83	0	1
271	0	1	1	0	0	0	1	1	1	1	1	1	1	1		84	3	7
276	0	1	1	0	0	0	1	1	1	1	1	1	1	1		86	3	7
277	0	1	1	0	0	0	1	1	1	1	1	1	1	1		86	3	7
280	0	1	1	0	0	0	1	1	1	1	1	1	1	1		87	3	7
281	0	1	1	0	0	0	1	1	1	1	1	1	1	1		88	3	7
282	0	1	1	0	0	0	1	1	1	1	1	1	1	1		88	3	7
283	0	1	1	0	0	0	1	1	1	1	1	1	1	1		88	3	7
288	0	1	1	0	0	0	1	1	1	1	1	1	1	1		90	3	7
289	0	1	1	0	0	0	1	1	1	1	1	1	1	1		90	3	7
291	0	1	1	0	0	0	1	1	1	1	1	1	1	1		91	3	7
295	0	1	1	0	0	0	1	1	1	1	1	1	1	1		92	3	7
301	0	1	1	0	0	0	1	1	1	1	1	1	1	1		94	3	7
303	0	1	1	0	0	0	1	1	1	1	1	1	1	1		95	3	7
304	0	1	1	0	0	0	1	1	1	1	1	1	1	1		95	3	7
306	0	1	1	0	0	0	1	1	1	1	1	1	1	1		96	3	7
322	0	1	1	0	0	0	1	1	1	1	1	1	1	1		101	3	7
340	0	1	1	0	0	0	1	1	1	1	1	1	1	1		107	3	7
364	0	1	1	0	0	0	1	1	1	1	1	1	1	1		115	3	7
376	0	1	1	0	0	0	1	1	1	1	1	1	1	1		119	3	7
379	0	1	1	0	0	0	1	1	1	1	1	1	1	1		120	3	7
382	0	1	1	0	0	0	1	1	1	1	1	1	1	1		121	3	7
385	0	1	1	0	0	0	1	1	1	1	1	1	1	1		122	3	7
388	0	1	1	0	0	0	1	1	1	1	1	1	1	1		123	3	7
391	0	1	1	0	0	0	1	1	1	1	1	1	1	1		124	3	7
398	0	1	1	0	0	0	1	1	1	1	1	1	1	1		127	3	7
406	0	1	1	0	0	0	1	1	1	1	1	1	1	1		129	3	7
410	0	1	1	0	0	0	1	1	1	1	1	1	1	1		131	3	7
412	0	1	1	0	0	0	1	1	1	1	1	1	1	1		131	3	7
413	0	1	1	0	0	0	1	1	1	1	1	1	1	1		132	3	7
427	0	1	1	0	0	0	1	1	1	1	0	0	1	1		136	3	5
430	0	1	1	0	0	0	1	1	1	1	0	0	1	1		137	3	5
440	0	1	1	0	0	0	1	1	1	1	0	0	1	1		141	3	5
449	0	1	1	0	0	0	1	1	1	1	0	0	1	1		144	3	5
450	0	1	1	1	0	0	1	0	1	1	1	1	1	1		144	4	6
451	0	1	1	0	0	0	1	1	1	1	0	0	1	1		144	3	5
471	0	1	1	0	0	0	1	1	1	1	0	0	1	1		151	3	5
473	0	1	1	0	0	0	1	1	1	1	0	0	1	1		152	3	5
485	0	0	0	0	1	0	0	0	0	0	0	1	0	0		156	1	1
487	0	1	1	0	0	0	1	1	1	1	0	0	1	1		156	3	5
500	0	1	1	0	0	0	1	1	1	1	0	0	1	1		161	3	5
501	0	1	1	0	0	0	1	1	1	1	1	1	1	1		161	3	7
507	0	1	1	0	0	0	1	1	1	1	1	1	1	1		163	3	7
509	0	1	1	0	0	0	1	1	1	1	1	1	1	1		164	3	7
510	0	1	1	0	0	0	1	1	1	1	1	1	1	1		164	3	7
513	0	1	1	0	0	0	1	1	1	1	1	1	1	1		165	3	7
520	0	1	1	0	0	0	1	1	1	1	1	1	1	1		167	3	7
523	0	1	1	0	0	0	1	1	1	1	1	1	1	1		168	3	7
541	0	1	1	0	0	0	1	1	1	1	1	1	1	1		174	3	7
546	0	1	1	1	0	1	1	1	0	0	1	1	0	0		176	5	3
547	0	1	1	1	0	0	1	0	1	1	1	1	1	1		176	4	6
553	0	1	1	0	0	0	1	1	1	1	1	1	1	1		178	3	7
554	0	1	1	0	0	0	1	1	1	1	1	1	1	1		179	3	7
561	0	1	1	0	0	0	1	1	1	1	1	1	1	1		181	3	7
562	0	1	1	0	0	0	1	1	1	1	1	1	1	1		181	3	7
568	0	1	1	0	0	0	1	1	1	1	1	1	1	1		183	3	7
571	0	1	1	0	0	0	1	1	1	1	1	1	1	1		184	3	7
575	0	1	1	0	0	0	1	1	1	1	1	1	1	1		186	3	7
581	0	1	1	0	0	0	1	1	1	1	1	1	1	1		188	3	7
583	0	1	1	0	0	0	1	1	1	1	1	1	1	1		188	3	7
596	0	1	1	1	0	0	1	0	1	1	1	1	1	1		193	4	6
610	0	1	1	0	0	0	1	1	1	1	1	1	1	1		197	3	7
625	0	1	1	0	0	0	1	1	1	1	1	1	1	1		202	3	7
640	0	1	1	0	0	0	1	1	1	1	1	1	1	1		207	3	7
643	0	1	1	0	0	0	1	1	1	1	1	1	1	1		208	3	7
646	0	1	1	0	0	0	1	1	1	1	1	1	1	1		209	3	7
648	1	1	1	1	1	1	1	0	1	1	1	1	1	1		210	7	6
650	0	1	1	0	0	0	1	1	1	1	1	1	1	1		211	3	7
652	0	1	1	0	0	0	1	1	1	1	1	1	1	1		211	3	7
653	0	1	1	0	0	0	1	1	1	1	1	1	1	1		212	3	7
654	1	1	0	0	0	0	0	1	1	0	0	0	0	1		212	2	3
662	0	1	1	0	0	0	1	0	0	0	0	0	0	0		215	3	0
663	0	1	1	0	0	0	1	1	1	1	1	1	1	1		215	3	7
664	0	1	1	0	0	0	1	0	0	0	0	0	0	0		215	3	0
666	0	1	1	0	0	0	1	1	1	1	1	1	1	1		216	3	7
667	0	1	1	0	0	0	1	1	1	1	1	1	1	1		216	3	7
676	0	1	1	0	0	0	1	1	1	1	1	1	1	1		219	3	7
685	0	1	1	0	0	0	1	1	1	1	1	1	1	1		222	3	7
688	0	1	1	0	0	0	1	1	1	1	1	1	1	1		223	3	7
691	0	1	1	0	0	0	1	1	1	1	1	1	1	1		224	3	7
709	0	1	1	0	0	0	1	1	1	1	1	1	1	1		230	3	7
712	0	1	1	0	0	0	1	1	1	1	1	1	1	1		231	3	7
718	0	1	1	0	0	0	1	1	1	1	1	1	1	1		233	3	7
724	0	1	1	0	0	0	1	1	1	1	1	1	1	1		235	3	7
730	0	1	1	0	0	0	1	1	1	1	1	1	1	1		237	3	7
736	0	1	1	0	0	0	1	1	1	1	1	1	1	1		239	3	7
745	0	1	1	0	0	0	1	1	1	1	1	1	1	1		242	3	7
747	0	1	1	0	0	0	1	1	1	1	1	1	1	1		243	3	7
755	0	1	1	0	0	0	1	1	1	1	1	1	1	1		246	3	7
787	0	1	1	0	0	0	1	1	1	1	1	1	1	1		256	3	7
790	0	0	0	1	0	0	0	1	0	0	1	0	0	0		257	1	2
812	0	1	1	0	0	0	1	1	1	1	1	1	1	1		265	3	7
821	0	1	1	0	0	0	1	1	1	1	1	1	1	1		268	3	7
826	0	1	1	0	0	0	1	1	1	1	1	1	1	1		269	3	7
842	0	1	1	0	0	0	1	1	1	1	1	1	1	1		275	3	7
843	0	1	1	0	0	0	1	1	1	1	1	1	1	1		275	3	7
853	0	1	1	0	0	0	1	1	1	1	1	1	1	1		278	3	7
857	0	1	1	0	0	0	1	1	1	1	1	1	1	1		280	3	7
862	0	1	1	0	0	0	1	1	1	1	1	1	1	1		281	3	7
886	0	1	1	0	0	0	1	1	1	1	1	1	1	1		289	3	7
901	0	1	1	0	0	0	1	1	1	1	1	1	1	1		294	3	7
913	0	1	1	0	0	0	1	1	1	1	1	1	1	1		298	3	7
916	0	1	1	0	0	0	1	1	1	1	1	1	1	1		299	3	7
931	0	1	1	0	0	0	1	1	1	1	1	1	1	1		304	3	7
946	0	1	1	0	0	1	1	1	1	1	1	1	1	1		309	4	7
953	0	1	1	0	0	0	1	1	1	1	1	1	1	1		312	3	7
994	0	1	1	0	0	0	1	1	1	1	1	1	1	1		325	3	7
995	0	1	1	0	0	0	1	1	1	1	1	1	1	1		326	3	7
1006	0	1	1	0	0	0	1	1	1	1	1	1	1	1		329	3	7
1033	0	1	1	0	0	0	1	1	1	1	1	1	1	1		338	3	7
1042	0	1	1	0	0	0	1	1	1	1	1	1	1	1		341	3	7
1051	0	1	1	0	0	0	1	1	1	1	1	1	1	1		344	3	7
1090	0	1	1	0	0	0	1	1	1	1	1	1	1	1		357	3	7
1127	0	1	1	0	0	0	1	1	1	1	1	1	1	1		370	3	7
1132	0	1	1	0	0	0	1	1	1	1	1	1	1	1		371	3	7
1177	0	1	1	0	0	0	1	1	1	1	1	1	1	1		386	3	7
1180	0	1	1	0	0	0	1	1	1	1	1	1	1	1		387	3	7
1183	0	1	1	0	0	0	1	1	1	1	1	1	1	1		388	3	7
1195	0	1	1	0	0	0	1	1	1	1	1	1	1	1		392	3	7
1198	0	1	1	0	0	0	1	1	1	1	1	1	1	1		393	3	7
1204	0	1	1	0	0	0	1	1	1	1	1	1	1	1		395	3	7
1207	0	1	1	0	0	0	1	1	1	1	1	1	1	1		396	3	7
1219	0	1	1	0	0	0	1	1	1	1	1	1	1	1		400	3	7
1222	0	1	1	0	0	0	1	1	1	1	1	1	1	1		401	3	7
1228	0	1	1	0	0	0	1	1	1	1	1	1	1	1		403	3	7
1231	0	1	1	0	0	0	1	1	1	1	1	1	1	1		404	3	7
1237	0	1	1	0	0	0	1	1	1	1	1	1	1	1		406	3	7
1258	0	1	1	0	0	0	1	1	1	1	1	1	1	1		413	3	7
1270	0	1	1	0	0	0	1	1	1	1	1	1	1	1		417	3	7
1273	0	1	1	0	0	0	1	1	1	1	1	1	1	1		418	3	7
1285	0	1	1	0	0	0	1	1	1	1	1	1	1	1		422	3	7
1300	0	1	1	0	0	0	1	1	1	1	1	1	1	1		427	3	7
1333	0	1	1	0	0	0	1	1	1	1	1	1	1	1		438	3	7
1336	0	1	1	0	0	0	1	1	1	1	1	1	1	1		439	3	7
1339	0	1	1	0	0	0	1	1	1	1	1	1	1	1		440	3	7
1345	0	1	1	0	0	0	1	1	1	1	1	1	1	1		442	3	7
1369	0	1	1	0	0	0	1	1	1	1	1	1	1	1		450	3	7
1372	0	1	1	0	0	0	1	1	1	1	1	1	1	1		451	3	7
1393	0	1	1	0	0	0	1	1	1	1	1	1	1	1		458	3	7
1400	0	1	1	0	0	0	1	1	1	1	1	1	1	1		461	3	7
1411	0	1	1	0	0	0	1	1	1	1	1	1	1	1		464	3	7
1429	0	1	1	1	0	0	1	0	1	1	1	1	1	1		470	4	6
1435	0	1	1	0	0	0	1	1	1	1	1	1	1	1		472	3	7
1438	0	1	1	0	0	0	1	1	1	1	1	1	1	1		473	3	7
1444	0	1	1	0	0	0	1	1	1	1	1	1	1	1		475	3	7
1450	0	1	1	0	0	0	1	1	1	1	1	1	1	1		477	3	7
1456	0	1	1	0	0	0	1	1	1	1	1	1	1	1		479	3	7
1462	0	1	1	0	0	0	1	1	1	1	1	1	1	1		481	3	7
1465	0	1	1	0	0	0	1	1	1	1	1	1	1	1		482	3	7
1480	0	1	1	0	0	0	1	1	1	1	1	1	1	1		487	3	7
1495	0	1	1	0	0	0	1	1	1	1	1	1	1	1		492	3	7
1501	0	1	1	0	0	0	1	1	1	1	1	1	1	1		494	3	7
1504	0	1	1	0	0	0	1	1	1	1	1	1	1	1		495	3	7
1513	0	1	1	0	0	0	1	1	1	1	1	1	1	1		498	3	7
1528	0	1	1	0	0	0	1	1	1	1	1	1	1	1		503	3	7
1543	0	1	1	0	0	0	1	1	0	0	1	0	0	0		508	3	2
1544	0	1	1	0	0	0	1	1	0	0	1	0	0	0		509	3	2
1546	0	1	1	1	0	0	1	1	1	1	1	1	1	1		509	4	7
1551	0	1	1	1	0	0	1	0	1	1	1	1	1	1		511	4	6
1552	0	1	1	0	0	0	1	1	1	1	1	1	1	1		511	3	7
1564	0	1	1	0	0	0	1	1	1	1	1	1	1	1		515	3	7
1571	0	1	1	0	0	0	1	1	1	1	1	1	1	1		518	3	7
1597	0	1	1	0	0	0	1	1	1	1	1	1	1	1		526	3	7
1607	0	1	1	0	0	0	1	1	1	1	1	1	1	1		530	3	7
1612	0	1	1	0	0	0	1	1	1	1	1	1	1	1		531	3	7
1633	1	0	0	0	0	0	0	0	0	0	0	0	0	0		538	1	0
1636	0	1	1	0	0	0	1	1	1	1	1	1	1	1		539	3	7
1649	1	0	0	0	0	0	0	0	0	0	0	0	0	0		544	1	0
1651	0	1	1	0	0	0	1	1	1	1	1	1	1	1		544	3	7
1666	0	1	1	0	0	0	1	1	1	1	1	1	1	1		549	3	7
1669	0	1	1	0	0	0	1	1	1	1	1	1	1	1		550	3	7
1684	0	1	1	0	0	0	1	1	1	1	1	1	1	1		555	3	7
1687	0	1	1	0	0	0	1	1	1	1	1	1	1	1		556	3	7
1703	0	1	1	0	0	0	1	1	1	1	1	1	1	1		562	3	7
1705	0	1	1	0	0	0	1	1	1	1	1	1	1	1		562	3	7
1709	0	1	1	0	0	0	1	1	1	1	1	1	1	1		564	3	7
1717	0	1	1	0	0	0	1	1	1	1	1	1	1	1		566	3	7
1721	0	1	1	0	0	0	1	1	1	1	1	1	1	1		568	3	7
1747	0	1	1	0	0	0	1	1	1	1	1	1	1	1		576	3	7
1753	0	1	1	0	0	0	1	1	1	1	1	1	1	1		578	3	7
1762	0	1	1	0	0	0	1	1	1	1	1	1	1	1		581	3	7
