# Supplementary material for: Insights from the comparison of genomic variants from two influenza B viruses grown in the presence of human antibodies in cell culture
Source: PLoS One. 2020 Sep 14;15(9):e0239015. doi: 10.1371/journal.pone.0239015 (PMC7489522; doi:10.1371/journal.pone.0239015)
Supplement: S6 File — The excel file contains the aligned variant sites for the NA and NB ORFs of the NA segment for two parental influenza B viruses and the six escape viruses generated for each. A second tab shows the spread of the variants along the ORF. (XLSX) [file pone.0239015.s006.xlsx]

## Sheet: NA
Number of passages					1			3			4			4			1			3			4			Number of passages					1			3			3			4			3			4			4
Sera used					none			M74			M5			F9			F16			M56			M9			Sera used					none			M74			M56			F09			F16			M50			M09
Sample name					CO			COm74			COm5			COf9			COf16			COm56			COm9			Sample name					PK			PKm74			PKm56			PKf09			PKf16			PKm50			PKm09
Profiling id					prof_524761_mut			prof_524762_mut			prof_524764_mut			prof_524767_mut			prof_524766_mut			prof_524763_mut			prof_524765_mut			Profiling id					prof_525691_mut			prof_525692_mut			prof_525693_mut			prof_525697_mut			prof_525696_mut			prof_525694_mut			prof_525695_mut
	Pos	Ref	AA Ref	AA Pos	Mut	AF	AA Sub	Mut	AF	AA Sub	Mut	AF	AA Sub	Mut	AF	AA Sub	Mut	AF	AA Sub	Mut	AF	AA Sub	Mut	AF	AA Sub		Pos	Ref	AA Ref	AA Pos	SNP	AF	AA Sub	SNP	AF	AA Sub	SNP	AF	AA Sub	SNP	AF	AA Sub	SNP	AF	AA Sub	SNP	AF	AA Sub	SNP
Segment NA-NB						0																				Segment 6 NA/NB
non-coding	8	C	Ser	3				+	0.4		+	0.06											+	0.25
non-coding	17	A	Lys	6				G	0.26														G	0.17
Gene NB	70	C	Pro	13				T	0.17	Pro->Leu													T	0.1	Pro->Leu	Gene NB	38	C	Pro	13	T	0.42	Pro->Leu	T	0.3	Pro->Leu										T	0.18	Pro->Leu	T
	93	A	Ile	21				G	0.18	Ile->Val													G	0.1	Ile->Val		61	A	Ile	21	G	0.42	Ile->Val	G	0.31	Ile->Val										G	0.18	Ile->Val	G
	123	A	Ile	31				G	0.19	Ile->Val													G	0.09	Ile->Val		91	A	Ile	31	G	0.4	Ile->Val	G	0.29	Ile->Val										G	0.17	Ile->Val	G
	138	C	Leu	36				T	0.54	Leu->Phe	T	0.11	Leu->Phe	T	0.09	Leu->Phe							T	0.14	Leu->Phe		106	T	Phe	36				C	0.11	Phe->Leu	C	0.37	Phe->Leu	C	0.17	Phe->Leu	C	0.92	Phe->Leu	C	0.11	Phe->Leu	C
	159	C	Leu	43				T	0.17	Leu->Phe													T	0.08	Leu->Phe		127	C	Leu	43	T	0.39	Leu->Phe	T	0.28	Leu->Phe										T	0.16	Leu->Phe	T
	164	C	Thr	44				G	0.17														G	0.08			132	C	Thr	44	G	0.39		G	0.29											G	0.16		G
	172	A	Asn	47				G	0.17	Asn->Ser													G	0.08	Asn->Ser		140	A	Asn	47	G	0.38	Asn->Ser	G	0.28	Asn->Ser										G	0.16	Asn->Ser	G
	185	C	Asn	51				T	0.17														T	0.09			153	C	Asn	51	T	0.39		T	0.29											T	0.16		T
	257	T	Thr	75				C	0.18														C	0.09			225	T	Thr	75	C	0.36		C	0.26											C	0.15		C
				80																							239	C	Thr	80																			T
	282	A	Ile	84				G	0.18	Ile->Val													G	0.1	Ile->Val		250	A	Ile	84	G	0.36	Ile->Val	G	0.26	Ile->Val										G	0.15	Ile->Val	G
	288	G	Ala	86				T	0.18	Ala->Ser													T	0.09	Ala->Ser		256	G	Ala	86	T	0.35	Ala->Ser	T	0.25	Ala->Ser										T	0.14	Ala->Ser	T
Gene NA	70	C	Leu	11				T	0.1738														C	0.0974		Gene NA	38	C	Leu	11	T	0.4159		T	0.3041											T	0.1798		T
	93	A	Val	18				G	0.1832														A	0.0999			61	A	Val	18	G	0.4161		G	0.3093											G	0.1847		G
	123	A	Leu	28				G	0.1851														A	0.0935			91	A	Leu	28	G	0.3981		G	0.2898											G	0.1702		G
	138	C	Tyr	33				T	0.5381														C	0.1377			106	T	Tyr	33				C	0.1089					C	0.17		C	0.92		C	0.1134		C
	159	C	Phe	40				T	0.171														C	0.0827			127	C	Phe	40	T	0.3911		T	0.2807											T	0.1613		T
	164	C	Pro	42				G	0.1702	Pro->Arg													C	0.0835	Pro->Arg		132	C	Pro	42	G	0.3914	Pro->Arg	G	0.2853	Pro->Arg										G	0.1625	Pro->Arg	G
	172	A	Ile	45				G	0.1692	Ile->Val													A	0.0828	Ile->Val		140	A	Ile	45	G	0.3814	Ile->Val	G	0.278	Ile->Val										G	0.1608	Ile->Val	G
	185	C	Thr	49				T	0.1721	Thr->Ile													C	0.0853	Thr->Ile		153	C	Thr	49	T	0.3913	Thr->Ile	T	0.2853	Thr->Ile										T	0.1612	Thr->Ile	T
	257	T	Leu	73				C	0.1775	Leu->Pro													T	0.0919	Leu->Pro		225	T	Leu	73	C	0.3573	Leu->Pro	C	0.2602	Leu->Pro										C	0.148	Leu->Pro	C
				78																							239	C	Pro	78																			T
	282	A	Thr	81				G	0.1845														A	0.0966			250	A	Thr	81	G	0.3599		G	0.2641											G	0.1452		T
	288	G	Pro	83				T	0.1807														G	0.0926			256	G	Pro	83	T	0.3464		T	0.2546											T	0.1375		G
	339	T	Pro	100				C	0.18														C	0.09			307	T	Pro	100	C	0.32		C	0.23											C	0.13		T
	340	C	His	101																			A	0.06	His->Asn
	352	G	Glu	105	A	0.17	Glu->Lys				A	0.06	Glu->Lys							A	0.35	Glu->Lys	A	0.06	Glu->Lys		320	G	Glu	105							A	0.18	Glu->Lys
	397	G	Val	120				A	0.2	Val->Ile													A	0.11	Val->Ile		365	G	Val	120	A	0.33	Val->Ile	A	0.24	Val->Ile										A	0.12	Val->Ile	A
	414	T	Asn	125				G	0.19	Asn->Lys													G	0.09	Asn->Lys		382	T	Asn	125	G	0.32	Asn->Lys	G	0.23	Asn->Lys										G	0.12	Asn->Lys	G
	426	C	His	129				T	0.2														T	0.1			394	C	His	129	T	0.35		T	0.26											T	0.13		T
	433	T	Leu	132				C	0.19														C	0.1			401	T	Leu	132	C	0.34		C	0.25											C	0.13		C
	450	C	Ala	137				T	0.2														T	0.1			418	C	Ala	137	T	0.35		T	0.26											T	0.13		T
	482	G	Gly	148				A	0.22	Gly->Glu													A	0.11	Gly->Glu		450	G	Gly	148	A	0.39	Gly->Glu	A	0.29	Gly->Glu										A	0.16	Gly->Glu	A
				163																							494	A	Lys	163							C	0.27	Lys->Gln
	543	G	Glu	168				A	0.21														A	0.11			511	G	Glu	168	A	0.39		A	0.29											A	0.15		A
	549	C	Ser	170				T	0.2														T	0.11			517	C	Ser	170	T	0.38		T	0.28											T	0.15		T
	567	A	Ala	176				T	0.2														T	0.11			535	A	Ala	176	T	0.37		T	0.28											T	0.15		T
	582	G	Ala	181				A	0.21														A	0.11			550	G	Ala	181	A	0.39		A	0.29											A	0.15		A
	596	A	Lys	186				G	0.21	Lys->Arg													G	0.11	Lys->Arg		564	A	Lys	186	G	0.39	Lys->Arg	G	0.3	Lys->Arg										G	0.16	Lys->Arg	G
	597	G	Lys	186				A	0.21														A	0.11			565	G	Lys	186	A	0.39		A	0.29											A	0.15		A
	606	A	Thr	189				T	0.21														T	0.11			574	A	Thr	189	T	0.38		T	0.29											T	0.15		T
	609	T	Tyr	190				C	0.21														C	0.12			577	T	Tyr	190	C	0.39		C	0.3											C	0.16		C
	627	T	Pro	196				A	0.21														A	0.11			595	T	Pro	196	A	0.35		A	0.27											A	0.14		A
	632	A	Asn	198				G	0.22	Asn->Ser													G	0.12	Asn->Ser		600	A	Asn	198	G	0.36	Asn->Ser	G	0.28	Asn->Ser										G	0.15	Asn->Ser	G
	649	G	Val	204				A	0.2	Val->Ile													A	0.11	Val->Ile		617	G	Val	204	A	0.35	Val->Ile	A	0.26	Val->Ile										A	0.14	Val->Ile	A
	696	C	Asn	219				A	0.21	Asn->Lys													A	0.12	Asn->Lys		664	C	Asn	219	A	0.34	Asn->Lys	A	0.27	Asn->Lys										A	0.14	Asn->Lys	A
	708	A	Arg	223				G	0.2														G	0.11			676	A	Arg	223	G	0.31		G	0.25											G	0.12		G
	742	A	Asn	235				G	0.21	Asn->Asp													G	0.11	Asn->Asp		710	A	Asn	235	G	0.34	Asn->Asp	G	0.27	Asn->Asp										G	0.14	Asn->Asp	G
	753	A	Leu	238				G	0.21														G	0.11			721	A	Leu	238	G	0.35		G	0.27											G	0.14		G
	769	T	Ser	244				C	0.22	Ser->Pro													C	0.11	Ser->Pro		737	T	Ser	244	C	0.33	Ser->Pro	C	0.26	Ser->Pro										C	0.14	Ser->Pro	C
	780	T	Gly	247				G	0.24														G	0.12			748	T	Gly	247	G	0.39		G	0.3											G	0.16		G
	781	G	Val	248				A	0.23	Val->Ile													A	0.11	Val->Ile		749	G	Val	248	A	0.36	Val->Ile	A	0.28	Val->Ile										A	0.16	Val->Ile	A
	798	T	Phe	253				C	0.22														C	0.11			766	T	Phe	253	C	0.35		C	0.27											C	0.16		C
	858	C	His	273				T	0.22														T	0.11			826	C	His	273	T	0.39		T	0.28											T	0.16		T
	891	T	Asn	284				C	0.22														C	0.11			859	T	Asn	284	C	0.38		C	0.28											C	0.16		C
	918	C	Asp	293				T	0.22														T	0.11			886	C	Asp	293	T	0.39		T	0.28											T	0.16		T
	924	G	Arg	295				T	0.22	Arg->Ser													T	0.11	Arg->Ser		892	G	Arg	295	T	0.39	Arg->Ser	T	0.29	Arg->Ser										T	0.16	Arg->Ser	T
	942	T	Pro	301				C	0.23														C	0.12			910	T	Pro	301	C	0.38		C	0.28											C	0.16		C
	957	C	Asn	306				T	0.23														T	0.12			925	C	Asn	306	T	0.39		T	0.29											T	0.16		T
	975	A	Ala	312				G	0.23														G	0.12			943	A	Ala	312	G	0.4		G	0.3											G	0.16		G
	984	G	Arg	315				A	0.67		A	0.17		A	0.12								A	0.2			952	A	Arg	315				G	0.12		G	0.5		G	0.25		G	0.95		G	0.17		G
	997	G	Asp	320				A	0.22	Asp->Asn													A	0.12	Asp->Asn		965	G	Asp	320	A	0.38	Asp->Asn	A	0.3	Asp->Asn										A	0.15	Asp->Asn	A
	999	T	Asp	320				G	0.23	Asp->Glu													G	0.12	Asp->Glu		967	T	Asp	320	G	0.38	Asp->Glu	G	0.3	Asp->Glu										G	0.15	Asp->Glu	G
	1002	C	Thr	321				T	0.65		T	0.17		T	0.12								T	0.19			970	T	Thr	321				C	0.12		C	0.48		C	0.24		C	0.95		C	0.16		C
	1044	C	Gly	335				G	0.23														G	0.13			1012	C	Gly	335	G	0.39		G	0.32											G	0.16		G
	1050	T	Cys	337				C	0.22														C	0.12			1018	T	Cys	337	C	0.38		C	0.31											C	0.16		C
	1066	A	Lys	343				G	0.21	Lys->Glu													G	0.12	Lys->Glu		1034	A	Lys	343	G	0.38	Lys->Glu	G	0.31	Lys->Glu										G	0.16	Lys->Glu	G
	1101	T	His	354				C	0.19														C	0.11			1069	T	His	354	C	0.36		C	0.29											C	0.16		C
	1111	A	Lys	358				G	0.19	Lys->Glu													G	0.11	Lys->Glu		1079	A	Lys	358	G	0.36	Lys->Glu	G	0.29	Lys->Glu										G	0.16	Lys->Glu	G
	1112	A	Lys	358				C	0.19	Lys->Thr													C	0.11	Lys->Thr		1080	A	Lys	358	C	0.35	Lys->Thr	C	0.28	Lys->Thr										C	0.15	Lys->Thr	C
	1140	A	Arg	367				G	0.19														G	0.11			1108	A	Arg	367	G	0.35		G	0.28											G	0.16		G
	1150	C	Gln	371				A	0.61	Gln->Lys	A	0.18	Gln->Lys	A	0.12	Gln->Lys							A	0.19	Gln->Lys		1118	A	Glu	371				C	0.13	Lys->Gln	C	0.47	Lys->Gln	C	0.22	Lys->Gln->C	C	0.94	Lys->Gln	C	0.15	Lys->Gln	C
	1156	G	Glu	373				A	0.19	Glu->Lys													A	0.11	Glu->Lys		1124	G	Glu	373	A	0.35	Glu->Lys	A	0.27	Glu->Lys										A	0.16	Glu->Lys	A
	1161	G	Arg	374				A	0.18														A	0.11			1129	G	Arg	374	A	0.35		A	0.27											A	0.16		A
	1182	C	Val	381				A	0.18														A	0.11			1150	C	Val	381	A	0.34		A	0.26											A	0.16		A
	1190	G	Gly	384				A	0.18	Gly->Asp													A	0.11	Gly->Asp		1158	G	Gly	384	A	0.34	Gly->Asp	A	0.26	Gly->Asp										A	0.16	Gly->Asp	A
	1204	G	Ala	389				A	0.18	Ala->Thr													A	0.11	Ala->Thr		1172	G	Ala	389	A	0.34	Ala->Thr	A	0.25	Ala->Thr										A	0.16	Ala->Thr	A
	1215	T	Asp	392				A	0.16	Asp->Glu													A	0.11	Asp->Glu		1183	T	Asp	392	A	0.31	Asp->Glu	A	0.23	Asp->Glu										A	0.15	Asp->Glu	A
	1221	A	Leu	394				T	0.16														T	0.11			1189	A	Leu	394	T	0.32		T	0.23											T	0.15		T
	1225	T	Phe	396				C	0.16	Phe->Leu													C	0.1	Phe->Leu		1193	T	Phe	396	C	0.31	Phe->Leu	C	0.23	Phe->Leu										C	0.15	Phe->Leu	C
	1249	A	Lys	404				G	0.16	Lys->Glu													G	0.1	Lys->Glu		1217	A	Lys	404	G	0.32	Lys->Glu	G	0.22	Lys->Glu										G	0.14	Lys->Glu	G
	1299	C	Cys	420				T	0.15														T	0.1			1267	C	Cys	420	T	0.32		T	0.21											T	0.14		T
	1323	G	Glu	428				A	0.15														A	0.1			1291	G	Glu	428	A	0.35		A	0.24											A	0.15		A
	1341	A	Gly	434				G	0.14														G	0.09			1309	A	Gly	434	G	0.33		G	0.22											G	0.14		G
	1345	G	Glu	436				A	0.14	Glu->Lys													A	0.09	Glu->Lys		1313	G	Glu	436	A	0.32	Glu->Lys	A	0.22	Glu->Lys										A	0.14	Glu->Lys	A
	1346	A	Glu	436				C	0.15	Glu->Ala													C	0.09	Glu->Ala		1314	A	Glu	436	C	0.37	Glu->Ala	C	0.24	Glu->Ala										C	0.15	Glu->Ala	C
	1362	A	Ala	441				G	0.15														G	0.09			1330	A	Ala	441	G	0.37		G	0.24											G	0.16		G
	1398	G	Gln	453				A	0.14														A	0.09			1366	G	Gln	453	A	0.36		A	0.23											A	0.16		A
	1426	G	Asp	463				A	0.13	Asp->Asn													A	0.08	Asp->Asn		1394	G	Asp	463	A	0.35	Asp->Asn	A	0.23	Asp->Asn										A	0.15	Asp->Asn	A
	1428	C	Asp	463				T	0.13														T	0.08			1396	C	Asp	463	T	0.36		T	0.23											T	0.15		T
	1432	G	Ala	465				A	0.14	Ala->Thr													A	0.09	Ala->Thr		1400	G	Ala	465	A	0.35	Ala->Thr	A	0.23	Ala->Thr										A	0.16	Ala->Thr	A
non-coding	1448	G	Ser					A	0.14														A	0.09
non-coding	1454	A	Stp					G	0.14														G	0.09
non-coding	1480	A	Ile					G	0.37		G	0.12		G	0.11								G	0.06
non-coding	1506	A	Leu					G	0.13														G	0.09
non-coding	1507	G	Asp					A	0.5		A	0.14		A	0.11								A	0.15
non-coding	1512	A	Leu					G	0.14														G	0.09
[truncated: 29 more columns]

## Sheet: spread
data cleaned-indels removed																data for figure
sera	none	M74	M5	F9	F16	M56	M9	none	M74	M56	F09	F16	M50	M09		Amino Acid	CO Viruses	PK Viruses
8	1	1	1	1	1	1	1	0	0	0	0	0	0	0		3	7	0
17	0	1	1	1	1	1	1	0	0	0	0	0	0	0		6	6	0
70	1	1	1	1	1	1	1	1	1	1	1	1	1	1		13	7	7
93	1	1	1	1	1	1	1	1	1	1	1	1	1	1		21	7	7
91	1	1	1	1	1	1	1	1	1	1	1	1	1	1		31	7	7
138	1	1	1	1	1	1	1	1	1	1	1	1	1	1		36	7	7
159	1	1	1	1	1	1	1	1	1	1	1	1	1	1		43	7	7
164	1	1	1	1	1	1	1	1	1	1	1	1	1	1		44	7	7
172	1	1	1	1	1	1	1	1	1	1	1	1	1	1		47	7	7
185	1	1	1	1	1	1	1	1	1	1	1	1	1	1		51	7	7
257	1	1	1	1	1	1	1	1	1	1	1	1	1	1		75	7	7
239	0	0	0	0	0	0	0	1	1	1	1	1	1	1		80	0	7
282	1	1	1	1	1	1	1	1	1	1	1	1	1	1		84	7	7
288	1	1	1	1	1	1	1	1	1	1	1	1	1	1		86	7	7
70	0	1	0	0	0	0	1	1	1	0	0	0	1	1		11	2	4
93	0	1	0	0	0	0	1	1	1	0	0	0	1	1		18	2	4
123	0	1	0	0	0	0	1	1	1	0	0	0	1	1		28	2	4
138	0	1	0	0	0	0	1	0	1	0	1	1	1	1		33	2	5
159	0	1	0	0	0	0	1	1	1	0	0	0	1	1		40	2	4
164	0	1	0	0	0	0	1	1	1	0	0	0	1	1		42	2	4
172	0	1	0	0	0	0	1	1	1	0	0	0	1	1		45	2	4
185	0	1	0	0	0	0	1	1	1	0	0	0	1	1		49	2	4
257	0	1	0	0	0	0	1	1	1	0	0	0	1	1		73	2	4
239	0	0	0	0	0	0	0	0	0	0	0	0	0	1		78	0	1
282	0	1	0	0	0	0	1	1	1	0	0	0	1	1		81	2	4
288	0	1	0	0	0	0	1	1	1	0	0	0	1	1		83	2	4
339	1	1	1	1	1	1	1	1	1	1	1	1	1	1		100	7	7
340	1	1	1	1	1	1	1	0	0	0	0	0	0	0		101	7	0
352	1	1	1	1	1	1	1	1	1	1	1	1	1	1		105	7	7
397	1	1	1	1	1	1	1	1	1	1	1	1	1	1		120	7	7
414	1	1	1	1	1	1	1	1	1	1	1	1	1	1		125	7	7
426	1	1	1	1	1	1	1	1	1	1	1	1	1	1		129	7	7
433	1	1	1	1	1	1	1	1	1	1	1	1	1	1		132	7	7
450	1	1	1	1	1	1	1	1	1	1	1	1	1	1		137	7	7
482	1	1	1	1	1	1	1	1	1	1	1	1	1	1		148	7	7
494	0	0	0	0	0	0	0	1	1	1	1	1	1	1		163	0	7
543	1	1	1	1	1	1	1	1	1	1	1	1	1	1		168	7	7
549	1	1	1	1	1	1	1	1	1	1	1	1	1	1		170	7	7
567	1	1	1	1	1	1	1	1	1	1	1	1	1	1		176	7	7
582	1	1	1	1	1	1	1	1	1	1	1	1	1	1		181	7	7
596	1	1	1	1	1	1	1	1	1	1	1	1	1	1		186	7	7
597	1	1	1	1	1	1	1	1	1	1	1	1	1	1		186	7	7
606	1	1	1	1	1	1	1	1	1	1	1	1	1	1		189	7	7
609	1	1	1	1	1	1	1	1	1	1	1	1	1	1		190	7	7
627	1	1	1	1	1	1	1	1	1	1	1	1	1	1		196	7	7
632	1	1	1	1	1	1	1	1	1	1	1	1	1	1		198	7	7
649	1	1	1	1	1	1	1	1	1	1	1	1	1	1		204	7	7
696	1	1	1	1	1	1	1	1	1	1	1	1	1	1		219	7	7
708	1	1	1	1	1	1	1	1	1	1	1	1	1	1		223	7	7
742	1	1	1	1	1	1	1	1	1	1	1	1	1	1		235	7	7
753	1	1	1	1	1	1	1	1	1	1	1	1	1	1		238	7	7
769	1	1	1	1	1	1	1	1	1	1	1	1	1	1		244	7	7
780	1	1	1	1	1	1	1	1	1	1	1	1	1	1		247	7	7
781	1	1	1	1	1	1	1	1	1	1	1	1	1	1		248	7	7
798	1	1	1	1	1	1	1	1	1	1	1	1	1	1		253	7	7
858	1	1	1	1	1	1	1	1	1	1	1	1	1	1		273	7	7
891	1	1	1	1	1	1	1	1	1	1	1	1	1	1		284	7	7
918	1	1	1	1	1	1	1	1	1	1	1	1	1	1		293	7	7
924	1	1	1	1	1	1	1	1	1	1	1	1	1	1		295	7	7
942	1	1	1	1	1	1	1	1	1	1	1	1	1	1		301	7	7
957	1	1	1	1	1	1	1	1	1	1	1	1	1	1		306	7	7
975	1	1	1	1	1	1	1	1	1	1	1	1	1	1		312	7	7
984	1	1	1	1	1	1	1	1	1	1	1	1	1	1		315	7	7
997	1	1	1	1	1	1	1	1	1	1	1	1	1	1		320	7	7
999	1	1	1	1	1	1	1	1	1	1	1	1	1	1		320	7	7
970	1	1	1	1	1	1	1	1	1	1	1	1	1	1		321	7	7
1044	1	1	1	1	1	1	1	1	1	1	1	1	1	1		335	7	7
1050	1	1	1	1	1	1	1	1	1	1	1	1	1	1		337	7	7
1066	1	1	1	1	1	1	1	1	1	1	1	1	1	1		343	7	7
1101	1	1	1	1	1	1	1	1	1	1	1	1	1	1		354	7	7
1111	1	1	1	1	1	1	1	1	1	1	1	1	1	1		358	7	7
1112	1	1	1	1	1	1	1	1	1	1	1	1	1	1		358	7	7
1140	1	1	1	1	1	1	1	1	1	1	1	1	1	1		367	7	7
1150	1	1	1	1	1	1	1	1	1	1	1	1	1	1		371	7	7
1156	1	1	1	1	1	1	1	1	1	1	1	1	1	1		373	7	7
1161	1	1	1	1	1	1	1	1	1	1	1	1	1	1		374	7	7
1182	1	1	1	1	1	1	1	1	1	1	1	1	1	1		381	7	7
1190	1	1	1	1	1	1	1	1	1	1	1	1	1	1		384	7	7
1204	1	1	1	1	1	1	1	1	1	1	1	1	1	1		389	7	7
1215	1	1	1	1	1	1	1	1	1	1	1	1	1	1		392	7	7
1221	1	1	1	1	1	1	1	1	1	1	1	1	1	1		394	7	7
1193	1	1	1	1	1	1	1	1	1	1	1	1	1	1		396	7	7
1249	1	1	1	1	1	1	1	1	1	1	1	1	1	1		404	7	7
1299	1	1	1	1	1	1	1	1	1	1	1	1	1	1		420	7	7
1323	1	1	1	1	1	1	1	1	1	1	1	1	1	1		428	7	7
1341	1	1	1	1	1	1	1	1	1	1	1	1	1	1		434	7	7
1345	1	1	1	1	1	1	1	1	1	1	1	1	1	1		436	7	7
1346	1	1	1	1	1	1	1	1	1	1	1	1	1	1		436	7	7
1362	1	1	1	1	1	1	1	1	1	1	1	1	1	1		441	7	7
1398	1	1	1	1	1	1	1	1	1	1	1	1	1	1		453	7	7
1426	1	1	1	1	1	1	1	1	1	1	1	1	1	1		463	7	7
1428	1	1	1	1	1	1	1	1	1	1	1	1	1	1		463	7	7
