# Supplementary material for: Insights from the comparison of genomic variants from two influenza B viruses grown in the presence of human antibodies in cell culture
Source: PLoS One. 2020 Sep 14;15(9):e0239015. doi: 10.1371/journal.pone.0239015 (PMC7489522; doi:10.1371/journal.pone.0239015)
Supplement: S7 File — The excel file contains the aligned variant sites for the M1 and M2 ORFs of the M segment for two parental influenza B viruses and the six escape viruses generated for each. A second tab shows the spread of the variants along the ORF. (XLSX) [file pone.0239015.s007.xlsx]

## Sheet: M
Number of passages					1			3			4			4			1			3			4			Number of passages					1			3			3			4			3			4			4
Sera used					none			M74			M5			F9			F16			M56			M9			Sera used					none			M74			M56			F09			F16			M50			M09
Sample name					CO			COm74			COm5			COf9			COf16			COm56			COm9			Sample name					PK			PKm74			PKm56			PKf09			PKf16			PKm50			PKm09
Profiling id					prof_524761_mut			prof_524762_mut			prof_524764_mut			prof_524767_mut			prof_524766_mut			prof_524763_mut			prof_524765_mut			Profiling id					prof_525691_mut			prof_525692_mut			prof_525693_mut			prof_525697_mut			prof_525696_mut			prof_525694_mut			prof_525695_mut
	Pos	Ref	AA Ref	AA Pos	Mut	AF	AA Sub	Mut	AF	AA Sub	Mut	AF	AA Sub	Mut	AF	AA Sub	Mut	AF	AA Sub	Mut	AF	AA Sub	Mut	AF	AA Sub		Pos	Ref	AA Ref	AA Pos	SNP	AF	AA Sub	SNP	AF	AA Sub	SNP	AF	AA Sub	SNP	AF	AA Sub	SNP	AF	AA Sub	SNP	AF	AA Sub	SNP
Segment M1-BM2						0																				Segment 7, M1/BM2
	38	T	11			0		C	0.39		C	0.11			0			0			0		C	0.11			31	C			T	0.41		T	0.34		T	0.49		T	0.94		T	0.98		T	0.16		T
	88	G	27			0		A	0.41		A	0.11			0			0			0		A	0.13			81	A			G	0.45		G	0.35		G	0.48		G	0.95		G	0.98		G	0.16		G
	103	T	32			0		C	0.41		C	0.12			0			0			0		C	0.12			96	C			T	0.47		T	0.36		T	0.48		T	0.96		T	0.99		T	0.16		T
	125	G			-	0.06		-	0.06			0			0			0			0			0
	127	C			T	0.06		T	0.05			0			0			0			0			0								0			0			0			0			0			0
	129	C			G	0.06		G	0.06			0			0			0			0			0								0			0			0			0			0			0
	130	A	41		+	0.17		T	0.43		T	0.12			0		+	0.10		+	0.05		T	0.12			123	A			T	0.48		T	0.63		T	0.51			0			0		T	0.83		T
	133	C			T	0.06		T	0.05			0			0			0			0			0								0			0			0			0			0			0
	135	T			+	0.11		+	0.11			0			0		+	0.07			0		+	0.07
	136	G			+	0.11		+	0.10			0			0		+	0.07			0		+	0.07								0			0			0			0			0			0
	140	T			G	0.05		G	0.05			0			0			0			0			0
	141	G				0		A	0.05			0			0			0			0			0			134	G			T	0.07			0			0			0			0			0
	147	A			T	0.08		T	0.07			0			0			0			0			0			138	A			T	0.05			0			0			0			0			0
	175	A	56			0		G	0.46		G	0.13			0			0			0		G	0.13			168	A			G	0.38		G	0.61		G	0.49			0			0		G	0.83		G
	183	T			+	0.22		+	0.15		+	0.15		+	0.15			0		+	0.34		+	0.06			176	T				0			0		+	0.12			0			0			0
	187	T			G	0.07			0			0			0			0		G	0.11			0								0			0			0			0			0			0
	199	A	64			0		C	0.48		C	0.14			0			0			0		C	0.13			192	A			C	0.38		C	0.61		C	0.47			0			0		C	0.81		C
	259	A	84			0		G	0.48		G	0.15			0			0			0		G	0.14			252	A			G	0.35		G	0.59		G	0.42			0			0		G	0.80		G
	289	A	94			0		G	0.49		G	0.16			0			0			0		G	0.15			282	A			G	0.33		G	0.59		G	0.43			0			0		G	0.80		G
	321	G	105			0		A	0.52		A	0.18			0			0			0		A	0.16			314	G			A	0.35		A	0.61		A	0.43			0			0		A	0.80		A
	370	C	121			0		T	0.43		T	0.17			0			0			0		T	0.16			363	C			T	0.31		T	0.50		T	0.39			0			0		T	0.76		T
	385	C	126			0		T	0.54		T	0.19			0			0			0		T	0.18			378	C			T	0.35		T	0.62		T	0.44			0			0		T	0.81		T
	457	A	150			0		G	0.57		G	0.19			0			0			0		G	0.19			450	A			G	0.36		G	0.63		G	0.45			0			0		G	0.83		G
	463	G	152			0		A	0.57		A	0.19			0			0			0		A	0.19			456	G			A	0.36		A	0.63		A	0.46			0			0		A	0.82		A
	487	G	161			0		A	0.59		A	0.21			0			0			0		A	0.21			480	G			A	0.39		A	0.66		A	0.45			0			0		A	0.83		A
	511	T	169			0		C	0.56		C	0.19			0			0			0		C	0.20			504	T			C	0.37		C	0.64		C	0.43			0			0		C	0.81		C
	520	T	171			0		C	0.56		C	0.19			0			0			0		C	0.19			513	T			C	0.36		C	0.63		C	0.42			0			0		C	0.81		C
	532	A	175			0		G	0.55		G	0.18			0			0			0		G	0.19			525	A			G	0.35		G	0.62		G	0.43			0			0		G	0.81		G
	598	T	197			0		C	0.78		C	0.21		C	0.17			0			0		C	0.26			591	C				0		T	0.07		T	0.53		T	0.16		T	0.89		T	0.14		T
						0			0			0			0			0			0			0			594	C				0			0			0			0			0			0		T
	607	G	200			0		A	0.55		A	0.20						0			0		A	0.19			600	G			A	0.35		A	0.63		A	0.43			0			0		A	0.81		A
	619	G	204			0		A	0.53		A	0.18						0			0		A	0.18			612	G			A	0.34		A	0.61		A	0.41			0			0		A	0.80		A
	620	T	205			0		C	0.54		C	0.19						0			0		C	0.19			613	T			C	0.35		C	0.62		C	0.38			0			0		C	0.81		C
	634	C	209			0		T	0.76		T	0.19		T	0.17			0			0		T	0.24			627	T				0		C	0.08		C	0.56		C	0.16		C	0.90		C	0.15		C
	640	G	211			0		A	0.52		A	0.18			0			0			0		A	0.17			633	G			A	0.34		A	0.61		A	0.40			0			0		A	0.79		A
	641	C	212			0		T	0.51		T	0.17						0			0		T	0.16			634	C			T	0.32		T	0.59		T	0.39			0			0		T	0.79		T
	649	T	214			0		C	0.50		C	0.17						0			0		C	0.16			642	T			C	0.31		C	0.58		C	0.39			0			0		C	0.78		C
	664	A	219			0		G	0.51		G	0.17						0			0		G	0.16			657	A			G	0.34		G	0.61		G	0.42			0			0		G	0.80		G
	673	A	222			0		G	0.74		G	0.18		G	0.16			0			0		G	0.23			666	G				0		A	0.08		A	0.52		A	0.16		A	0.90		A	0.14		A
	679	G	224			0		A	0.51		A	0.17			0			0			0		A	0.17			672	G			A	0.34		A	0.61		A	0.43			0			0		A	0.80		A
	684	C				0			0			0			0			0			0		T	0.11								0			0			0			0			0			0
	718	C	237			0		T	0.53		T	0.18			0			0			0		T	0.17			711	C			T	0.36		T	0.62		T	0.43			0			0		T	0.81		T
	748	T	247			0		C	0.53		C	0.18			0			0			0		C	0.18			741	T			C	0.34		C	0.61		C	0.42			0			0		C	0.81		C
	757	C	2			0		T	0.53		T	0.19			0			0			0		T	0.17			750	C			T	0.36		T	0.61		T	0.42			0			0		T	0.81		T
	759	C	2			0		T	0.54		T	0.19			0			0			0		T	0.18			752	C			T	0.36		T	0.62		T	0.42			0			0		T	0.81		T
	768	T	5			0		C	0.54		C	0.19			0			0			0		C	0.18			761	T			C	0.36		C	0.61		C	0.42			0			0		C	0.81		C
	772	A	7			0		G	0.24			0		G	0.17			0			0		G	0.07			765	G			A	0.38		A	0.69		A	0.97		A	0.18		A	0.92		A	0.95		A
	778	A	9			0		T	0.53		T	0.19			0			0			0		T	0.18			771	A			T	0.36		T	0.61		T	0.40			0			0		T	0.80		T
	795	C	14			0		T	0.53		T	0.19			0			0			0		T	0.18			788	C			T	0.37		T	0.62		T	0.40			0			0		T	0.81		T
	831	G	26			0		A	0.54		A	0.17			0			0			0		A	0.18			824	G			A	0.40		A	0.63		A	0.46			0			0		A	0.83		A
	837	G	28			0		A	0.54		A	0.17			0			0			0		A	0.17			830	G			A	0.41		A	0.64		A	0.46			0			0		A	0.83		A
	856	A	35			0		G	0.54		G	0.16			0			0			0		G	0.16			849	A			G	0.39		G	0.62		G	0.46			0			0		G	0.82		G
	871	C	40			0		A	0.55		A	0.18			0			0			0		A	0.17			864	C			A	0.45		A	0.67		A	0.52			0			0		A	0.85		A
	879	A	42			0		G	0.53		G	0.16			0			0			0		G	0.16			872	A			G	0.39		G	0.62		G	0.47			0			0		G	0.82		G
	882	T	43			0		G	0.58		G	0.21			0			0			0		G	0.20			875	T			G	0.44		G	0.68		G	0.52			0			0		G	0.86		G
	888	C	45			0		T	0.55		T	0.18			0			0			0		T	0.17			881	C			T	0.42		T	0.65		T	0.51			0			0		T	0.84		T
	902	C	50			0		A	0.81		A	0.20		A	0.17			0			0		A	0.25			895	A				0		C	0.06		C	0.44		C	0.15		C	0.89		C	0.10		C
	945	C	64			0		T	0.55		T	0.17			0			0			0		T	0.17			938	C			T	0.42		T	0.65		T	0.49			0			0		T	0.84		T
	951	C	66			0		T	0.56		T	0.17			0			0			0		T	0.18			944	C			T	0.44		T	0.67		T	0.51			0			0		T	0.84		T
	954	A	67			0		G	0.55		G	0.17			0			0			0		G	0.17			947	A			G	0.43		G	0.66		G	0.51			0			0		G	0.84		G
	958	A	69			0		G	0.55		G	0.17			0			0			0		G	0.17			951	A			G	0.42		G	0.65		G	0.51			0			0		G	0.84		G
	972	G	73			0		A	0.57		A	0.18			0			0			0		A	0.18			965	G			A	0.47		A	0.69		A	0.54			0			0		A	0.86		A
	990	G	79			0		A	0.55		A	0.16			0			0			0		A	0.17			983	G			A	0.45		A	0.67		A	0.53			0			0		A	0.85		A
	998	A	82			0		G	0.53		G	0.15			0			0			0		G	0.16			991	A			G	0.42		G	0.65		G	0.53			0			0		G	0.84		G
	1009	A	86			0		G	0.54		G	0.15			0			0			0		G	0.16			1002	A			G	0.45		G	0.66		G	0.53			0			0		G	0.84		G
	1020	G	89			0		A	0.21			0		A	0.15			0			0						1013	G			A	0.48		A	0.28			0		A	0.84		A	0.09		A	0.05		A
	1029	C	92			0		T	0.47		T	0.14			0			0			0		T	0.15			1022	T			C	0.46		C	0.33		C	0.47		C	0.99		C	0.99		C	0.15		C
	1066	A	105			0		G	0.42		G	0.13			0			0			0		G	0.14			1059	G			A	0.43		A	0.34		A	0.50		A	0.97		A	0.98		A	0.17		A
	1076	T	108			0		C	0.41		C	0.13			0			0			0		C	0.13			1069	C			T	0.44		T	0.34		T	0.51		T	0.97		T	0.98		T	0.17		T
						0			0			0			0			0			0						1083	T			-	0.43		-	0.34		-	0.47		-	0.89		-	0.88		-	0.16		-
	1089	A				0		+	0.39		+	0.12			0			0			0		+	0.13								0			0			0			0			0			0
	1091	T				0			0			0			0		C	0.13			0											0			0			0			0			0			0
						0			0			0			0			0			0			0			1085	T				0			0			0			0		C	0.40			0
[truncated: 28 more columns]

## Sheet: spread
data cleaned-indels removed																data for figure
sera	none	M74	M5	F9	F16	M56	M9	none	M74	M56	F09	F16	M50	M09		Amino Acid	CO Viruses	PK Viruses
38	0	1	1	0	0	0	1	1	1	1	1	1	1	1		11	3	7
88	0	1	1	0	0	0	1	1	1	1	1	1	1	1		27	3	7
96	0	1	1	0	0	0	1	1	1	1	1	1	1	1		32	3	7
130	1	1	1	0	1	1	1	1	1	1	0	0	1	1		41	6	5
175	0	1	1	0	0	0	1	1	1	1	0	0	1	1		56	3	5
199	0	1	1	0	0	0	1	1	1	1	0	0	1	1		64	3	5
259	0	1	1	0	0	0	1	1	1	1	0	0	1	1		84	3	5
289	0	1	1	0	0	0	1	1	1	1	0	0	1	1		94	3	5
321	0	1	1	0	0	0	1	1	1	1	0	0	1	1		105	3	5
370	0	1	1	0	0	0	1	1	1	1	0	0	1	1		121	3	5
385	0	1	1	0	0	0	1	1	1	1	0	0	1	1		126	3	5
457	0	1	1	0	0	0	1	1	1	1	0	0	1	1		150	3	5
463	0	1	1	0	0	0	1	1	1	1	0	0	1	1		152	3	5
487	0	1	1	0	0	0	1	1	1	1	0	0	1	1		161	3	5
511	0	1	1	0	0	0	1	1	1	1	0	0	1	1		169	3	5
520	0	1	1	0	0	0	1	1	1	1	0	0	1	1		171	3	5
532	0	1	1	0	0	0	1	1	1	1	0	0	1	1		175	3	5
598	0	1	1	1	0	0	1	0	1	1	1	1	1	1		197	4	6
607	0	1	1	1	0	0	1	1	1	1	0	0	1	1		200	4	5
619	0	1	1	1	0	0	1	1	1	1	0	0	1	1		204	4	5
620	0	1	1	1	0	0	1	1	1	1	0	0	1	1		205	4	5
634	0	1	1	1	0	0	1	0	1	1	1	1	1	1		209	4	6
640	0	1	1	0	0	0	1	1	1	1	0	0	1	1		211	3	5
641	0	1	1	1	0	0	1	1	1	1	0	0	1	1		212	4	5
649	0	1	1	1	0	0	1	1	1	1	0	0	1	1		214	4	5
664	0	1	1	1	0	0	1	1	1	1	0	0	1	1		219	4	5
673	0	1	1	1	0	0	1	0	1	1	1	1	1	1		222	4	6
679	0	1	1	0	0	0	1	1	1	1	0	0	1	1		224	3	5
718	0	1	1	0	0	0	1	1	1	1	0	0	1	1		237	3	5
748	0	1	1	0	0	0	1	1	1	1	0	0	1	1		247	3	5
757	0	1	1	0	0	0	1	1	1	1	0	0	1	1	2	250	3	5
759	0	1	1	0	0	0	1	1	1	1	0	0	1	1	2	250	3	5
768	0	1	1	0	0	0	1	1	1	1	0	0	1	1	5	253	3	5
772	0	1	0	1	0	0	1	1	1	1	1	1	1	1	7	255	3	7
778	0	1	1	0	0	0	1	1	1	1	0	0	1	1	9	257	3	5
795	0	1	1	0	0	0	1	1	1	1	0	0	1	1	14	262	3	5
831	0	1	1	0	0	0	1	1	1	1	0	0	1	1	26	274	3	5
837	0	1	1	0	0	0	1	1	1	1	0	0	1	1	28	276	3	5
856	0	1	1	0	0	0	1	1	1	1	0	0	1	1	35	283	3	5
871	0	1	1	0	0	0	1	1	1	1	0	0	1	1	40	288	3	5
879	0	1	1	0	0	0	1	1	1	1	0	0	1	1	42	290	3	5
882	0	1	1	0	0	0	1	1	1	1	0	0	1	1	43	291	3	5
888	0	1	1	0	0	0	1	1	1	1	0	0	1	1	45	293	3	5
902	0	1	1	1	0	0	1	0	1	1	1	1	1	1	50	298	4	6
945	0	1	1	0	0	0	1	1	1	1	0	0	1	1	64	312	3	5
951	0	1	1	0	0	0	1	1	1	1	0	0	1	1	66	314	3	5
954	0	1	1	0	0	0	1	1	1	1	0	0	1	1	67	315	3	5
958	0	1	1	0	0	0	1	1	1	1	0	0	1	1	69	317	3	5
972	0	1	1	0	0	0	1	1	1	1	0	0	1	1	73	321	3	5
990	0	1	1	0	0	0	1	1	1	1	0	0	1	1	79	327	3	5
998	0	1	1	0	0	0	1	1	1	1	0	0	1	1	82	330	3	5
1009	0	1	1	0	0	0	1	1	1	1	0	0	1	1	86	334	3	5
1020	0	1	0	1	0	0	1	1	1	0	1	1	1	1	89	337	3	6
1029	0	1	1	0	0	0	1	1	1	1	1	1	1	1	92	340	3	7
1066	0	1	1	0	0	0	1	1	1	1	1	1	1	1	105	353	3	7
1076	0	1	1	0	0	0	1	1	1	1	1	1	1	1	108	356	3	7
